# Supplementary material for: Long Read Single-Molecule Real-Time Sequencing Elucidates Transcriptome-Wide Heterogeneity and Complexity in Esophageal Squamous Cells
Source: Front Genet. 2019 Oct 4;10:915. doi: 10.3389/fgene.2019.00915 (PMC6787290; doi:10.3389/fgene.2019.00915)
Supplement: Supplementary file 1 [file Table_1.xls]

## Sheet: 1A
Supplementary Table 1: Sequencing statistics.
(A).Mapping statistics after use of RNA-seq data to correct SMRT data.
Sample	Type	Total nucleotides	Total number of reads	Mean length of reads	Min length of reads	Max length of reads	N50	N90
KYSE140	Before_correct	629502415	232654	2706	159	17384	2896	1747
KYSE140	After_correct	631274731	232654	2714	159	17201	2897	1751
KYSE150	Before_correct	652555900	248923	2622	188	16764	2852	1681
KYSE150	After_correct	654957989	248923	2632	189	16613	2869	1682
SHEEC	Before_correct	434653582	188114	2311	184	16589	2581	1598
SHEEC	After_correct	435749400	188114	2317	172	16960	2593	1599
SHEE	Before_correct	757645871	279128	2715	179	17903	2906	1740
SHEE	After_correct	759024799	279128	2720	179	17399	2904	1738
TE5	Before_correct	426457945	131958	3232	178	14262	3455	2118
TE5	After_correct	428750799	131958	3250	178	14879	3482	2122
Notes: (1)N50:According to sequence length,the transcripts are sorted from large to small,the length of these transcripts is accumulated in turn to
that transcript where the accumulated transcripts length is not less than 50% of the total length.
(2)N90:According to sequence length,the transcripts are sorted from large to small,the length of these transcripts is accumulated in turn to
that transcript where the accumulated transcripts length is not less than 90% of the total length.

## Sheet: 1B
(B).SMRT reads mapping to reference genome

## Sheet: 1C
(C).Mapping statistics of RNA-seq short reads
Sample	Total reads of cleaning data	Total_mapping rate
TE5	67303128	0.9413
SHEE	85236566	0.9246
SHEEC	95975248	0.9648
KYSE510	70781090	0.9435
KYSE140	68201810	0.9662
Note: Total_mapping rate：percentage of reads mapped to reference genome in total reads
