# Supplementary material for: Long Read Single-Molecule Real-Time Sequencing Elucidates Transcriptome-Wide Heterogeneity and Complexity in Esophageal Squamous Cells
Source: Front Genet. 2019 Oct 4;10:915. doi: 10.3389/fgene.2019.00915 (PMC6787290; doi:10.3389/fgene.2019.00915)
Supplement: Supplementary file 2 [file Table_2.xlsx]

## Sheet: Cancer specific lincRNAs
Supplementary Table 2: Esophageal cancer cell specific lincRNAs
GeneID	IsoformID	Chromosome	Start	End	Strand	Exon_number
ENSG00000000005	ENSG00000000005_novel03	X	100542339	100543641	+	1
ENSG00000008311	ENSG00000008311_novel08	7	122073930	122074738	-	1
ENSG00000011376	ENSG00000011376_novel28	3	45551211	45554708	+	1
ENSG00000023191	ENSG00000023191_novel02	11	513267	514689	-	2
ENSG00000048545	ENSG00000048545_novel05	6	42200028	42202800	+	2
ENSG00000068078	ENSG00000068078_novel01	4	1788651	1791006	+	1
ENSG00000070614	ENSG00000070614_novel36	5	150559644	150566205	+	2
ENSG00000088325	ENSG00000088325_novel83	20	31805648	31807063	+	1
ENSG00000100426	ENSG00000100426_novel15	22	49892105	49893997	+	1
ENSG00000100852	ENSG00000100852_novel48	14	32161595	32163484	+	1
ENSG00000110218	ENSG00000110218_novel18	11	94182132	94185587	+	2
ENSG00000110218	ENSG00000110218_novel19	11	94182533	94185590	+	3
ENSG00000113300	ENSG00000113300_novel01	5	180467233	180483282	+	4
ENSG00000113407	ENSG00000113407_novel132	5	33469852	33471898	+	3
ENSG00000113460	ENSG00000113460_novel14	5	34926173	34926614	+	1
ENSG00000117505	ENSG00000117505_novel23	1	93375168	93376888	+	1
ENSG00000120334	ENSG00000120334_novel18	1	173797332	173798925	-	1
ENSG00000121005	ENSG00000121005_novel01	8	74948187	74950223	+	1
ENSG00000121152	ENSG00000121152_novel31	2	96375070	96377078	+	1
ENSG00000122729	ENSG00000122729_novel45	9	32455308	32455551	+	1
ENSG00000122873	ENSG00000122873_novel11	10	58289709	58291342	+	2
ENSG00000122952	ENSG00000122952_novel40	10	56353656	56356588	-	1
ENSG00000124356	ENSG00000124356_novel01	2	73826270	73828805	+	1
ENSG00000125845	ENSG00000125845_novel09	20	6782705	6784845	+	1
ENSG00000125877	ENSG00000125877_novel03	20	3174399	3175468	+	1
ENSG00000125877	ENSG00000125877_novel04	20	3176264	3180794	+	3
ENSG00000126953	ENSG00000126953_novel04	X	101341581	101343920	-	2
ENSG00000127249	ENSG00000127249_novel02	3	193399835	193401768	-	1
ENSG00000127337	ENSG00000127337_novel13	12	69393212	69395189	+	1
ENSG00000127337	ENSG00000127337_novel15	12	69394898	69398316	+	1
ENSG00000130713	ENSG00000130713_novel28	9	130706608	130709564	+	2
ENSG00000132640	ENSG00000132640_novel19	20	11933338	11936822	+	1
ENSG00000132640	ENSG00000132640_novel20	20	11943158	11944620	+	2
ENSG00000133321	ENSG00000133321_novel03	11	63531685	63533603	+	1
ENSG00000133710	ENSG00000133710_novel02	5	147946751	147965753	+	3
ENSG00000133710	ENSG00000133710_novel04	5	147964034	147965706	+	1
ENSG00000133710	ENSG00000133710_novel06	5	147974092	147975910	+	1
ENSG00000133710	ENSG00000133710_novel07	5	147986684	147993139	+	2
ENSG00000133710	ENSG00000133710_novel09	5	147992080	147993153	+	1
ENSG00000133710	ENSG00000133710_novel10	5	147996718	147999810	+	1
ENSG00000134247	ENSG00000134247_novel31	1	116991305	116992674	+	1
ENSG00000136280	ENSG00000136280_novel34	7	45112596	45113351	+	1
ENSG00000136874	ENSG00000136874_novel36	9	99973353	99974537	+	1
ENSG00000137504	ENSG00000137504_novel31	11	85657995	85659488	-	1
ENSG00000143184	ENSG00000143184_novel05	1	168559604	168564072	+	2
ENSG00000145494	ENSG00000145494_novel11	5	1825075	1828583	+	1
ENSG00000146648	ENSG00000146648_novel04	7	54985690	54991892	+	2
ENSG00000146648	ENSG00000146648_novel06	7	54986902	54992180	+	2
ENSG00000147383	ENSG00000147383_novel05	X	152770814	152792720	+	3
ENSG00000147383	ENSG00000147383_novel08	X	152809064	152810089	+	1
ENSG00000147457	ENSG00000147457_novel26	8	23263848	23264716	+	1
ENSG00000148344	ENSG00000148344_novel01	9	129771919	129777586	-	2
ENSG00000149557	ENSG00000149557_novel05	11	125532269	125533980	-	1
ENSG00000151348	ENSG00000151348_novel41	11	44245758	44247168	+	1
ENSG00000151729	ENSG00000151729_novel01	4	185126634	185151775	+	2
ENSG00000151729	ENSG00000151729_novel02	4	185141283	185143136	+	1
ENSG00000157570	ENSG00000157570_novel05	11	44671942	44672704	+	1
ENSG00000160299	ENSG00000160299_novel59	21	46446293	46449419	+	2
ENSG00000160299	ENSG00000160299_novel65	21	46457252	46458649	+	1
ENSG00000162627	ENSG00000162627_novel11	1	98760502	98762331	+	1
ENSG00000162714	ENSG00000162714_novel15	1	247294724	247331858	-	4
ENSG00000162714	ENSG00000162714_novel34	1	247294712	247296488	-	1
ENSG00000163935	ENSG00000163935_novel03	3	52899213	52900344	-	1
ENSG00000164951	ENSG00000164951_novel18	8	93943563	93945266	+	2
ENSG00000165091	ENSG00000165091_novel05	9	72836900	72839393	+	1
ENSG00000165527	ENSG00000165527_novel25	14	49897061	49898551	+	1
ENSG00000168876	ENSG00000168876_novel09	11	94500189	94503849	+	2
ENSG00000169252	ENSG00000169252_novel09	5	148831101	148835341	+	1
ENSG00000169252	ENSG00000169252_novel10	5	148838906	148843151	+	1
ENSG00000169252	ENSG00000169252_novel11	5	148843060	148846532	+	1
ENSG00000169252	ENSG00000169252_novel12	5	148871701	148873469	+	1
ENSG00000169679	ENSG00000169679_novel54	2	110634512	110637565	-	2
ENSG00000169814	ENSG00000169814_novel02	3	15645837	15650433	+	1
ENSG00000173193	ENSG00000173193_novel46	3	122732400	122732954	+	1
ENSG00000175198	ENSG00000175198_novel02	13	100068267	100070446	+	1
ENSG00000178694	ENSG00000178694_novel14	3	94130720	94131827	+	1
ENSG00000183864	ENSG00000183864_novel01	22	41447263	41451717	-	2
ENSG00000184661	ENSG00000184661_novel47	8	25508781	25511303	+	2
ENSG00000185900	ENSG00000185900_novel14	8	43130158	43131404	+	1
ENSG00000186280	ENSG00000186280_novel02	11	94957798	94959291	+	1
ENSG00000186615	ENSG00000186615_novel09	14	55470149	55473109	-	2
ENSG00000186787	ENSG00000186787_novel07	X	57112419	57115009	-	3
ENSG00000188566	ENSG00000188566_novel29	9	137218878	137219368	+	1
ENSG00000198160	ENSG00000198160_novel34	1	66990454	66993023	+	1
ENSG00000198237	ENSG00000198237_novel02	5	69865439	69866871	+	1
ENSG00000198237	ENSG00000198237_novel11	5	69922691	69924744	+	1
ENSG00000198237	ENSG00000198237_novel12	5	69922907	69926302	+	1
ENSG00000198794	ENSG00000198794_novel02	15	74950102	74951835	+	1
ENSG00000198860	ENSG00000198860_novel01	1	184048004	184050639	+	1
ENSG00000198860	ENSG00000198860_novel23	1	184084729	184086218	+	1
ENSG00000199245	ENSG00000199245_novel01	12	88300008	88453424	+	4
ENSG00000199245	ENSG00000199245_novel02	12	88301941	88304533	+	1
ENSG00000199245	ENSG00000199245_novel03	12	88309627	88311714	+	1
ENSG00000199245	ENSG00000199245_novel04	12	88334932	88336851	+	1
ENSG00000199245	ENSG00000199245_novel05	12	88363144	88364910	+	1
ENSG00000201196	ENSG00000201196_novel01	10	52790195	52911354	+	4
ENSG00000202079	ENSG00000202079_novel02	1	247292643	247295653	+	2
ENSG00000202079	ENSG00000202079_novel04	1	247294728	247296315	+	1
ENSG00000204792	ENSG00000204792_novel01	2	74918040	74939189	+	6
ENSG00000205485	ENSG00000205485_novel29	7	76683577	76688274	+	1
ENSG00000205485	ENSG00000205485_novel30	7	76689730	76690536	+	1
ENSG00000206898	ENSG00000206898_novel01	2	10287801	10302472	-	4
ENSG00000213260	ENSG00000213260_novel02	10	105688118	105764435	+	8
ENSG00000214145	ENSG00000214145_novel02	3	194317628	194322840	-	2
ENSG00000214145	ENSG00000214145_novel03	3	194288636	194290676	-	1
ENSG00000220113	ENSG00000220113_novel01	6	133148082	133175592	+	4
ENSG00000222682	ENSG00000222682_novel02	13	106094484	106098037	-	2
ENSG00000223459	ENSG00000223459_novel03	7	143608155	143608665	+	1
ENSG00000223795	ENSG00000223795_novel01	9	134445196	134483223	+	5
ENSG00000223867	ENSG00000223867_novel01	7	16934922	16938938	+	1
ENSG00000224049	ENSG00000224049_novel03	3	187819634	187824446	+	1
ENSG00000224769	ENSG00000224769_novel02	3	195614917	195627365	+	2
ENSG00000224769	ENSG00000224769_novel08	3	195625437	195625801	+	1
ENSG00000225039	ENSG00000225039_novel01	13	30416255	30422245	-	3
ENSG00000226955	ENSG00000226955_novel01	3	32570951	32598662	-	3
ENSG00000227016	ENSG00000227016_novel02	1	72699241	72700744	+	1
ENSG00000227016	ENSG00000227016_novel03	1	72710868	72712639	+	1
ENSG00000227016	ENSG00000227016_novel04	1	72731858	72735836	+	1
ENSG00000229876	ENSG00000229876_novel07	20	6582201	6585372	+	1
ENSG00000229932	ENSG00000229932_novel02	10	23138447	23159920	+	3
ENSG00000230358	ENSG00000230358_novel06	7	67253314	67256034	+	1
ENSG00000230813	ENSG00000230813_novel02	1	246537464	246538253	+	1
ENSG00000230987	ENSG00000230987_novel01	1	189939101	190019813	-	4
ENSG00000230987	ENSG00000230987_novel03	1	189938032	189941113	-	2
ENSG00000231001	ENSG00000231001_novel01	X	94846648	94862759	-	2
ENSG00000231131	ENSG00000231131_novel21	10	52445986	52447803	-	1
ENSG00000231566	ENSG00000231566_novel02	X	45847075	45851568	-	2
ENSG00000233121	ENSG00000233121_novel02	3	13908203	13910170	+	1
ENSG00000233589	ENSG00000233589_novel33	1	68389643	68391951	+	1
ENSG00000233589	ENSG00000233589_novel34	1	68390369	68391948	+	1
ENSG00000233589	ENSG00000233589_novel39	1	68400960	68402298	+	1
ENSG00000233654	ENSG00000233654_novel02	2	190568783	190569846	+	1
ENSG00000233771	ENSG00000233771_novel01	1	223943133	223992615	+	2
ENSG00000234226	ENSG00000234226_novel02	1	96533457	96553162	-	4
ENSG00000235301	ENSG00000235301_novel03	6	32894746	32898768	+	2
ENSG00000235301	ENSG00000235301_novel04	6	32894760	32898768	+	1
ENSG00000237167	ENSG00000237167_novel01	3	197435891	197458355	+	6
ENSG00000239861	ENSG00000239861_novel04	11	103060608	103061637	+	1
ENSG00000240890	ENSG00000240890_novel02	3	132376821	132378770	+	1
ENSG00000240890	ENSG00000240890_novel04	3	132376822	132378780	+	3
ENSG00000243864	ENSG00000243864_novel01	19	33327032	33360264	+	6
ENSG00000248132	ENSG00000248132_novel01	5	58106239	58327134	-	8
ENSG00000249026	ENSG00000249026_novel01	5	115403145	115420008	-	3
ENSG00000249471	ENSG00000249471_novel05	19	58459111	58460275	+	1
ENSG00000251363	ENSG00000251363_novel04	14	40978184	40982448	+	1
ENSG00000251363	ENSG00000251363_novel05	14	40980751	40982437	+	1
ENSG00000253083	ENSG00000253083_novel01	2	147673654	147727166	-	3
ENSG00000253366	ENSG00000253366_novel08	5	70808031	70809816	+	1
ENSG00000253366	ENSG00000253366_novel12	5	70858598	70860118	+	1
ENSG00000253366	ENSG00000253366_novel14	5	70862639	70864966	+	1
ENSG00000253669	ENSG00000253669_novel05	8	102810966	102811214	+	1
ENSG00000253672	ENSG00000253672_novel01	8	116333886	116403766	-	4
ENSG00000254470	ENSG00000254470_novel15	11	65772737	65775573	-	2
ENSG00000254783	ENSG00000254783_novel01	11	86281995	86283850	+	1
ENSG00000257636	ENSG00000257636_novel14	14	30410935	30411339	-	1
ENSG00000257636	ENSG00000257636_novel18	14	30330827	30360306	-	2
ENSG00000257636	ENSG00000257636_novel19	14	30327077	30328351	-	1
ENSG00000257800	ENSG00000257800_novel13	2	74126906	74128686	+	1
ENSG00000258013	ENSG00000258013_novel01	4	84574922	84582853	-	2
ENSG00000258013	ENSG00000258013_novel02	4	84535607	84582255	-	7
ENSG00000258701	ENSG00000258701_novel02	14	104817695	104819898	+	1
ENSG00000260273	ENSG00000260273_novel07	6	109384236	109386204	+	1
ENSG00000260466	ENSG00000260466_novel09	16	87822333	87825172	+	2
ENSG00000261189	ENSG00000261189_novel01	6	7540375	7541384	-	2
ENSG00000261392	ENSG00000261392_novel02	16	9064146	9064394	+	1
ENSG00000264519	ENSG00000264519_novel01	11	63770954	63813311	-	2
ENSG00000266074	ENSG00000266074_novel13	17	81488088	81490591	+	2
ENSG00000268089	ENSG00000268089_novel01	X	152635840	152638039	+	1
ENSG00000270872	ENSG00000270872_novel10	1	144068913	144071542	+	2
ENSG00000271287	ENSG00000271287_novel05	13	67757882	67763202	+	2
ENSG00000271287	ENSG00000271287_novel07	13	67761890	67762995	+	1
ENSG00000271583	ENSG00000271583_novel01	2	146796561	146965272	-	5
ENSG00000273004	ENSG00000273004_novel04	1	185370666	185376289	+	3
ENSG00000273004	ENSG00000273004_novel05	1	185370666	185377329	+	4
ENSG00000273138	ENSG00000273138_novel03	7	95399582	95402024	+	1
ENSG00000273174	ENSG00000273174_novel15	3	129167831	129168038	+	1
ENSG00000273174	ENSG00000273174_novel16	3	129167833	129168618	+	1
ENSG00000275160	ENSG00000275160_novel06	9	41361014	41365801	+	1
ENSG00000275160	ENSG00000275160_novel16	9	41393305	41395505	+	1
ENSG00000275160	ENSG00000275160_novel21	9	41439309	41441295	+	1
ENSG00000276023	ENSG00000276023_novel01	17	37485538	37487493	+	1
ENSG00000276023	ENSG00000276023_novel02	17	37487454	37488869	+	1
ENSG00000277248	ENSG00000277248_novel01	22	10690152	10748652	-	3
ENSG00000277782	ENSG00000277782_novel01	15	80999473	81000660	-	1
ENSG00000278785	ENSG00000278785_novel03	15	84444522	84447142	+	1
ENSG00000280187	ENSG00000280187_novel02	5	69181465	69189466	-	2
ENSG00000281641	ENSG00000281641_novel07	8	118862949	118864663	+	1
ENSG00000281641	ENSG00000281641_novel09	8	118886928	118888337	+	1
ENSG00000281706	ENSG00000281706_novel07	6	27713076	27713286	+	1
ENSG00000283445	ENSG00000283445_novel17	1	58586477	58587937	+	1
ENSG00000258811	ENST00000556430	14	104842397	104847082	+	1
ENSG00000258808	ENST00000556762	14	51391150	51397181	-	4
ENSG00000259341	ENST00000560103	15	99425250	99431222	-	2
Novelgene0003	Novelgene0003_novel01	KI270466.1	1	916	+	1
Novelgene0005	Novelgene0005_novel01	KI270467.1	660	2716	+	2
Novelgene0010	Novelgene0010_novel05	KI270733.1	122697	126735	+	2
Novelgene0010	Novelgene0010_novel08	KI270733.1	122697	171526	+	2
Novelgene0010	Novelgene0010_novel10	KI270733.1	122697	124631	+	1
Novelgene0010	Novelgene0010_novel11	KI270733.1	122697	125515	+	1
Novelgene0010	Novelgene0010_novel12	KI270733.1	122697	173642	+	3
Novelgene0015	Novelgene0015_novel01	GL000194.1	107944	113204	+	3
Novelgene0017	Novelgene0017_novel02	GL000195.1	45420	48079	+	1
Novelgene0018	Novelgene0018_novel21	GL000195.1	167667	170431	+	3
Novelgene0019	Novelgene0019_novel01	20	313283	319113	+	3
Novelgene0031	Novelgene0031_novel01	20	1828750	1836454	+	4
Novelgene0063	Novelgene0063_novel01	20	6649324	6652361	+	1
Novelgene0071	Novelgene0071_novel01	20	11308142	11311354	+	2
Novelgene0077	Novelgene0077_novel01	20	12519435	12523085	+	2
Novelgene0140	Novelgene0140_novel01	20	32346145	32351296	+	2
Novelgene0143	Novelgene0143_novel01	20	32688895	32689316	+	1
Novelgene0217	Novelgene0217_novel01	20	39046637	39049001	+	1
Novelgene0235	Novelgene0235_novel02	20	41643803	41656695	+	3
Novelgene0235	Novelgene0235_novel03	20	41643803	41656692	+	4
Novelgene0239	Novelgene0239_novel03	20	43786045	43787970	+	2
Novelgene0276	Novelgene0276_novel01	20	48396013	48399728	+	2
Novelgene0276	Novelgene0276_novel02	20	48396145	48401971	+	1
Novelgene0323	Novelgene0323_novel01	20	52668168	52669926	+	1
Novelgene0333	Novelgene0333_novel01	20	56689467	56691687	+	1
Novelgene0347	Novelgene0347_novel01	20	58649081	58650236	+	1
Novelgene0356	Novelgene0356_novel01	20	62594268	62603165	+	4
Novelgene0374	Novelgene0374_novel01	21	6096991	6097431	+	1
Novelgene0419	Novelgene0419_novel01	21	28734442	28736459	+	1
Novelgene0420	Novelgene0420_novel01	21	28856456	28859221	+	1
Novelgene0486	Novelgene0486_novel01	21	36665914	36667330	+	1
Novelgene0497	Novelgene0497_novel02	21	37559994	37561726	+	1
Novelgene0502	Novelgene0502_novel01	21	39075099	39076814	+	1
Novelgene0512	Novelgene0512_novel01	21	41103125	41106609	+	1
Novelgene0514	Novelgene0514_novel01	21	41619761	41620963	+	1
Novelgene0516	Novelgene0516_novel01	21	41671910	41674897	+	2
Novelgene0516	Novelgene0516_novel02	21	41672102	41674842	+	3
Novelgene0535	Novelgene0535_novel02	21	42948164	42948695	+	1
Novelgene0536	Novelgene0536_novel01	21	43040970	43043055	+	1
Novelgene0544	Novelgene0544_novel01	21	43505925	43507943	+	1
Novelgene0557	Novelgene0557_novel01	21	44874043	44875794	+	1
Novelgene0560	Novelgene0560_novel01	21	45051373	45053001	+	1
Novelgene0563	Novelgene0563_novel01	21	45364778	45366269	+	1
Novelgene0634	Novelgene0634_novel02	22	23754617	23754932	+	1
Novelgene0641	Novelgene0641_novel01	22	25418957	25421729	+	2
Novelgene0647	Novelgene0647_novel01	22	27473821	27483725	+	5
Novelgene0647	Novelgene0647_novel02	22	27473846	27483726	+	5
Novelgene0647	Novelgene0647_novel03	22	27473822	27516520	+	2
Novelgene0647	Novelgene0647_novel04	22	27473827	27483725	+	4
Novelgene0647	Novelgene0647_novel05	22	27473846	27483725	+	4
Novelgene0647	Novelgene0647_novel06	22	27473859	27483731	+	4
Novelgene0647	Novelgene0647_novel07	22	27473846	27483724	+	2
Novelgene0647	Novelgene0647_novel08	22	27473890	27483726	+	2
Novelgene0647	Novelgene0647_novel09	22	27473856	27500853	+	2
Novelgene0647	Novelgene0647_novel10	22	27474242	27483731	+	4
Novelgene0647	Novelgene0647_novel12	22	27475037	27483726	+	3
Novelgene0647	Novelgene0647_novel13	22	27476957	27483725	+	3
Novelgene0647	Novelgene0647_novel14	22	27476964	27477844	+	1
Novelgene0647	Novelgene0647_novel15	22	27476967	27483727	+	2
Novelgene0647	Novelgene0647_novel16	22	27478589	27479615	+	1
Novelgene0647	Novelgene0647_novel17	22	27481018	27483725	+	2
Novelgene0647	Novelgene0647_novel18	22	27484919	27486901	+	1
Novelgene0647	Novelgene0647_novel19	22	27484929	27486955	+	2
Novelgene0766	Novelgene0766_novel01	22	38570468	38573457	+	1
Novelgene0787	Novelgene0787_novel01	22	40734850	40741096	+	5
Novelgene0858	Novelgene0858_novel01	22	47867819	47869110	+	1
Novelgene0963	Novelgene0963_novel02	1	12618465	12621252	+	1
Novelgene0967	Novelgene0967_novel01	1	13671360	13675389	+	2
Novelgene10001	Novelgene10001_novel01	8	142690060	142693731	+	1
Novelgene10034	Novelgene10034_novel20	GL000220.1	112024	150582	+	2
Novelgene10041	Novelgene10041_novel01	GL000009.2	18459	19383	+	1
Novelgene10047	Novelgene10047_novel01	KI270706.1	70386	73550	+	2
Novelgene10055	Novelgene10055_novel01	Y	24308992	24312613	+	2
Novelgene10057	Novelgene10057_novel01	Y	25356992	25360385	+	1
Novelgene10072	Novelgene10072_novel01	X	5457094	5459296	+	1
Novelgene10075	Novelgene10075_novel01	X	6909204	6911268	+	1
Novelgene10082	Novelgene10082_novel01	X	8072505	8073396	+	1
Novelgene10083	Novelgene10083_novel01	X	8091795	8094220	+	1
Novelgene10115	Novelgene10115_novel01	X	14835967	14840269	+	2
Novelgene10115	Novelgene10115_novel02	X	14840176	14842316	+	1
Novelgene10133	Novelgene10133_novel01	X	17201969	17208199	+	1
Novelgene1014	Novelgene1014_novel01	1	20210586	20212968	+	1
Novelgene10184	Novelgene10184_novel01	X	35474649	35476111	+	1
Novelgene10185	Novelgene10185_novel01	X	38845950	38848300	+	1
Novelgene10224	Novelgene10224_novel05	X	46280992	46282431	+	1
Novelgene10244	Novelgene10244_novel01	X	49112500	49112995	+	1
Novelgene10265	Novelgene10265_novel02	X	53933548	53936611	+	1
Novelgene10277	Novelgene10277_novel01	X	57641642	57643362	+	1
Novelgene10293	Novelgene10293_novel01	X	68611889	68613077	+	1
Novelgene10297	Novelgene10297_novel01	X	70441978	70443594	+	1
Novelgene10324	Novelgene10324_novel02	X	74567862	74582822	+	4
Novelgene10324	Novelgene10324_novel03	X	74574828	74577589	+	1
Novelgene10356	Novelgene10356_novel01	X	94321738	94324934	+	1
Novelgene10358	Novelgene10358_novel01	X	94508068	94510321	+	1
Novelgene10362	Novelgene10362_novel01	X	96094193	96097354	+	1
Novelgene10369	Novelgene10369_novel02	X	100996380	100998078	+	2
Novelgene10375	Novelgene10375_novel01	X	101341463	101342880	+	1
Novelgene10380	Novelgene10380_novel01	X	101979924	101982213	+	1
Novelgene10384	Novelgene10384_novel01	X	103551371	103554297	+	1
Novelgene10385	Novelgene10385_novel01	X	103693163	103695428	+	1
Novelgene10397	Novelgene10397_novel01	X	107674105	107676912	+	1
Novelgene10421	Novelgene10421_novel01	X	115325706	115327578	+	1
Novelgene10422	Novelgene10422_novel01	X	115450150	115452714	+	1
Novelgene10424	Novelgene10424_novel01	X	115726424	115727270	+	1
Novelgene10424	Novelgene10424_novel03	X	115726899	115727270	+	1
Novelgene10424	Novelgene10424_novel06	X	115728906	115730243	+	1
Novelgene10425	Novelgene10425_novel01	X	115884386	115888052	+	2
Novelgene10425	Novelgene10425_novel03	X	115886492	115887463	+	1
Novelgene10430	Novelgene10430_novel01	X	116342776	116345459	+	1
Novelgene10435	Novelgene10435_novel01	X	117021196	117030730	+	3
Novelgene1043	Novelgene1043_novel01	1	22281995	22283433	+	1
Novelgene10482	Novelgene10482_novel01	X	131259013	131261139	+	1
Novelgene10485	Novelgene10485_novel01	X	131614397	131616556	+	1
Novelgene1050	Novelgene1050_novel01	1	23356289	23357689	+	1
Novelgene10524	Novelgene10524_novel01	X	135007749	135009570	+	1
Novelgene10531	Novelgene10531_novel01	X	135406613	135406973	+	1
Novelgene10532	Novelgene10532_novel01	X	135428356	135430159	+	1
Novelgene10551	Novelgene10551_novel01	X	144704014	144706153	+	1
Novelgene10569	Novelgene10569_novel01	X	152103748	152106011	+	1
Novelgene10592	Novelgene10592_novel03	X	155360786	155363222	+	1
Novelgene10596	Novelgene10596_novel01	11	93814	96312	+	1
Novelgene10603	Novelgene10603_novel01	11	1522384	1524633	+	1
Novelgene10605	Novelgene10605_novel01	11	1706532	1708600	+	1
Novelgene10607	Novelgene10607_novel01	11	2075292	2076961	+	1
Novelgene10646	Novelgene10646_novel01	11	6326090	6328475	+	1
Novelgene1067	Novelgene1067_novel01	1	24286277	24287896	+	1
Novelgene10688	Novelgene10688_novel01	11	10982955	10986739	+	1
Novelgene10701	Novelgene10701_novel01	11	12534170	12535325	+	1
Novelgene10741	Novelgene10741_novel01	11	27017908	27020159	+	1
Novelgene10758	Novelgene10758_novel01	11	29122577	29122971	+	1
Novelgene10788	Novelgene10788_novel01	11	34821795	34824664	+	1
Novelgene10789	Novelgene10789_novel01	11	34845582	34851935	+	1
Novelgene10791	Novelgene10791_novel01	11	36483776	36485551	+	1
Novelgene10796	Novelgene10796_novel01	11	38300931	38306041	+	1
Novelgene1081	Novelgene1081_novel01	1	26497586	26499652	+	1
Novelgene10912	Novelgene10912_novel01	11	66730516	66732491	+	1
Novelgene10934	Novelgene10934_novel02	11	69382541	69384469	+	3
Novelgene10934	Novelgene10934_novel04	11	69382553	69384469	+	2
Novelgene10934	Novelgene10934_novel06	11	69382764	69384475	+	1
Novelgene10934	Novelgene10934_novel09	11	69386133	69388527	+	1
Novelgene10935	Novelgene10935_novel01	11	69930872	69933097	+	1
Novelgene10936	Novelgene10936_novel01	11	70202834	70203114	+	1
Novelgene10952	Novelgene10952_novel02	11	71284108	71287815	+	2
Novelgene10952	Novelgene10952_novel03	11	71284485	71287815	+	2
Novelgene10953	Novelgene10953_novel01	11	71300230	71304488	+	3
Novelgene10970	Novelgene10970_novel03	11	72811150	72814066	+	3
Novelgene10970	Novelgene10970_novel04	11	72811355	72814065	+	2
Novelgene10979	Novelgene10979_novel01	11	73185397	73206850	+	4
Novelgene10979	Novelgene10979_novel02	11	73185767	73206373	+	5
Novelgene10979	Novelgene10979_novel03	11	73200368	73205399	+	3
Novelgene10979	Novelgene10979_novel04	11	73200988	73202890	+	1
Novelgene11016	Novelgene11016_novel01	11	76756221	76759191	+	1
Novelgene11062	Novelgene11062_novel01	11	79454229	79455463	+	1
Novelgene11064	Novelgene11064_novel01	11	79675821	79678784	+	1
Novelgene11066	Novelgene11066_novel01	11	80203077	80225603	+	4
Novelgene11093	Novelgene11093_novel01	11	86117396	86119695	+	1
Novelgene11094	Novelgene11094_novel01	11	86126123	86128037	+	1
Novelgene11097	Novelgene11097_novel01	11	87938642	87944157	+	1
Novelgene11103	Novelgene11103_novel01	11	88251412	88253091	+	1
Novelgene11108	Novelgene11108_novel09	11	88362608	88366046	+	1
Novelgene11108	Novelgene11108_novel10	11	88362612	88374138	+	2
Novelgene11108	Novelgene11108_novel11	11	88366334	88367664	+	1
Novelgene11108	Novelgene11108_novel17	11	88425442	88428190	+	2
Novelgene11108	Novelgene11108_novel18	11	88426007	88428184	+	2
Novelgene11114	Novelgene11114_novel01	11	91126510	91129941	+	1
Novelgene11115	Novelgene11115_novel01	11	91130447	91133168	+	1
Novelgene11116	Novelgene11116_novel01	11	91187693	91190964	+	1
Novelgene11117	Novelgene11117_novel01	11	91193338	91195203	+	1
Novelgene11122	Novelgene11122_novel01	11	93314673	93316671	+	1
Novelgene11129	Novelgene11129_novel01	11	95137450	95139476	+	1
Novelgene11130	Novelgene11130_novel01	11	95507169	95509405	+	1
Novelgene11131	Novelgene11131_novel01	11	95515916	95520636	+	1
Novelgene11134	Novelgene11134_novel01	11	95564452	95565795	+	1
Novelgene11134	Novelgene11134_novel02	11	95564453	95567544	+	1
Novelgene11134	Novelgene11134_novel03	11	95567157	95569693	+	1
Novelgene11135	Novelgene11135_novel01	11	95570217	95573978	+	1
Novelgene11136	Novelgene11136_novel01	11	95576006	95578840	+	1
Novelgene11162	Novelgene11162_novel01	11	102343762	102345383	+	1
Novelgene11180	Novelgene11180_novel02	11	107320232	107321838	+	1
Novelgene11209	Novelgene11209_novel01	11	111326794	111329410	+	1
Novelgene11280	Novelgene11280_novel01	11	129366666	129368208	+	1
Novelgene11291	Novelgene11291_novel01	11	130634335	130635826	+	1
Novelgene1131	Novelgene1131_novel05	1	31471136	31482151	+	3
Novelgene11320	Novelgene11320_novel01	10	4686869	4694919	+	4
Novelgene11323	Novelgene11323_novel02	10	5117149	5120492	+	1
Novelgene11328	Novelgene11328_novel01	10	5596241	5598123	+	2
Novelgene11328	Novelgene11328_novel02	10	5596368	5598260	+	1
Novelgene11354	Novelgene11354_novel01	10	8832176	8835469	+	1
Novelgene11388	Novelgene11388_novel01	10	15770613	15771771	+	1
Novelgene11403	Novelgene11403_novel01	10	17724000	17724298	+	1
Novelgene11415	Novelgene11415_novel01	10	21297130	21299190	+	2
Novelgene11419	Novelgene11419_novel01	10	21486447	21490051	+	2
Novelgene11429	Novelgene11429_novel01	10	22341611	22343095	+	1
Novelgene11450	Novelgene11450_novel01	10	24956481	24956750	+	1
Novelgene11451	Novelgene11451_novel02	10	24962786	24965058	+	1
Novelgene11469	Novelgene11469_novel01	10	27568661	27570008	+	1
Novelgene1146	Novelgene1146_novel01	1	33127546	33128201	+	1
Novelgene11477	Novelgene11477_novel01	10	29142651	29144042	+	2
Novelgene11477	Novelgene11477_novel02	10	29142661	29144044	+	1
Novelgene1151	Novelgene1151_novel01	1	33498099	33501635	+	1
Novelgene1151	Novelgene1151_novel03	1	33498162	33501635	+	2
Novelgene11579	Novelgene11579_novel02	10	46544507	46548375	+	1
Novelgene11589	Novelgene11589_novel01	10	47888820	47891613	+	1
Novelgene11592	Novelgene11592_novel01	10	48045605	48047429	+	2
Novelgene11607	Novelgene11607_novel04	10	52447127	52449197	+	1
Novelgene11609	Novelgene11609_novel01	10	52547987	52549444	+	1
Novelgene11610	Novelgene11610_novel01	10	52553744	52555640	+	1
Novelgene11621	Novelgene11621_novel01	10	52930962	52932908	+	1
Novelgene11624	Novelgene11624_novel01	10	53499936	53553538	+	3
Novelgene11625	Novelgene11625_novel01	10	53555415	53556882	+	1
Novelgene11626	Novelgene11626_novel01	10	53595035	53596512	+	1
Novelgene11630	Novelgene11630_novel02	10	55688693	55731318	+	6
Novelgene11630	Novelgene11630_novel03	10	55706367	55708426	+	1
Novelgene11632	Novelgene11632_novel01	10	55818083	55821768	+	1
Novelgene11634	Novelgene11634_novel01	10	55865874	55868696	+	1
Novelgene11635	Novelgene11635_novel01	10	55875164	55876362	+	1
Novelgene11636	Novelgene11636_novel01	10	56353656	56355455	+	1
Novelgene11648	Novelgene11648_novel01	10	58329097	58332515	+	1
Novelgene11680	Novelgene11680_novel01	10	63159530	63162219	+	1
Novelgene1171	Novelgene1171_novel01	1	36388542	36390733	+	1
Novelgene11737	Novelgene11737_novel02	10	72327822	72330538	+	1
Novelgene11791	Novelgene11791_novel01	10	79362365	79365186	+	1
Novelgene11829	Novelgene11829_novel02	10	87437888	87441542	+	1
Novelgene11829	Novelgene11829_novel03	10	87449651	87451401	+	1
Novelgene11832	Novelgene11832_novel01	10	88177669	88180094	+	1
Novelgene11835	Novelgene11835_novel01	10	89082710	89084562	+	1
Novelgene11836	Novelgene11836_novel01	10	89161502	89164826	+	1
Novelgene11840	Novelgene11840_novel03	10	89700983	89701429	+	1
Novelgene1188	Novelgene1188_novel02	1	39835634	39837288	+	1
Novelgene11908	Novelgene11908_novel01	10	101221817	101224180	+	2
Novelgene11991	Novelgene11991_novel01	10	117762983	117766212	+	1
Novelgene11995	Novelgene11995_novel01	10	118498130	118526327	+	5
Novelgene12001	Novelgene12001_novel01	10	119178940	119206630	+	5
Novelgene12006	Novelgene12006_novel01	10	119705858	119708316	+	1
Novelgene12012	Novelgene12012_novel01	10	119950100	119951863	+	1
Novelgene12018	Novelgene12018_novel01	10	121241093	121287118	+	4
Novelgene12018	Novelgene12018_novel02	10	121264915	121267533	+	1
Novelgene1202	Novelgene1202_novel01	1	40890317	40899517	+	3
Novelgene12032	Novelgene12032_novel01	10	123997179	123999535	+	1
Novelgene12032	Novelgene12032_novel02	10	123998314	124003306	+	2
Novelgene12069	Novelgene12069_novel01	10	130235064	130238434	+	1
Novelgene12073	Novelgene12073_novel01	10	131982156	131983441	+	1
Novelgene12074	Novelgene12074_novel01	10	132061551	132065860	+	1
Novelgene12077	Novelgene12077_novel02	10	132531274	132533663	+	1
Novelgene12087	Novelgene12087_novel03	13	19603382	19605450	+	1
Novelgene12126	Novelgene12126_novel01	13	22508100	22509789	+	2
Novelgene12151	Novelgene12151_novel01	13	27257873	27259609	+	1
Novelgene12166	Novelgene12166_novel01	13	29653634	29655472	+	1
Novelgene12166	Novelgene12166_novel02	13	29654189	29655930	+	1
Novelgene12182	Novelgene12182_novel01	13	30836489	30838604	+	1
Novelgene12199	Novelgene12199_novel02	13	36839190	36840832	+	2
Novelgene12205	Novelgene12205_novel01	13	37174632	37177505	+	1
Novelgene12209	Novelgene12209_novel01	13	37230947	37234257	+	1
Novelgene12211	Novelgene12211_novel01	13	37307349	37352746	+	2
Novelgene12216	Novelgene12216_novel01	13	40049540	40051588	+	1
Novelgene12271	Novelgene12271_novel01	13	47325956	47328451	+	1
Novelgene12272	Novelgene12272_novel01	13	47779940	47782272	+	1
Novelgene12273	Novelgene12273_novel01	13	47886005	47889475	+	1
Novelgene12279	Novelgene12279_novel01	13	48289867	48292221	+	1
Novelgene12291	Novelgene12291_novel01	13	49938761	49940371	+	1
Novelgene12291	Novelgene12291_novel02	13	49939990	49942497	+	2
Novelgene12315	Novelgene12315_novel01	13	52649857	52652302	+	1
Novelgene12317	Novelgene12317_novel01	13	57504197	57506929	+	1
Novelgene12321	Novelgene12321_novel01	13	57859681	57861774	+	1
Novelgene12334	Novelgene12334_novel01	13	60947064	60948730	+	1
Novelgene1233	Novelgene1233_novel04	1	43133432	43137343	+	1
Novelgene1233	Novelgene1233_novel06	1	43138246	43139648	+	1
Novelgene12344	Novelgene12344_novel01	13	67915487	67917637	+	2
Novelgene12345	Novelgene12345_novel01	13	68644522	68646744	+	1
Novelgene12353	Novelgene12353_novel01	13	73271981	73274520	+	1
Novelgene1237	Novelgene1237_novel01	1	43376285	43381999	+	2
Novelgene12397	Novelgene12397_novel01	13	84236331	84240519	+	1
Novelgene12397	Novelgene12397_novel02	13	84238538	84244753	+	2
Novelgene12398	Novelgene12398_novel01	13	84266726	84268242	+	1
Novelgene12401	Novelgene12401_novel01	13	84321420	84323628	+	1
Novelgene12409	Novelgene12409_novel01	13	90831166	90833232	+	1
Novelgene12410	Novelgene12410_novel11	13	90861233	90862751	+	1
Novelgene12410	Novelgene12410_novel13	13	90881080	90882092	+	1
Novelgene12411	Novelgene12411_novel01	13	94544202	94546178	+	1
Novelgene12412	Novelgene12412_novel02	13	94552769	94554642	+	1
Novelgene12443	Novelgene12443_novel01	13	97187673	97191002	+	1
Novelgene12479	Novelgene12479_novel01	13	105953882	105956556	+	2
Novelgene12480	Novelgene12480_novel01	13	106001143	106003279	+	1
Novelgene12481	Novelgene12481_novel01	13	106003751	106007683	+	1
Novelgene12482	Novelgene12482_novel01	13	106009516	106011077	+	1
Novelgene12483	Novelgene12483_novel01	13	106019509	106022996	+	1
Novelgene12484	Novelgene12484_novel01	13	106023402	106025678	+	1
Novelgene12485	Novelgene12485_novel01	13	106056910	106059287	+	1
Novelgene12486	Novelgene12486_novel01	13	106060304	106061257	+	1
Novelgene12488	Novelgene12488_novel01	13	106162461	106164262	+	1
Novelgene12489	Novelgene12489_novel01	13	106166744	106169410	+	1
Novelgene12490	Novelgene12490_novel01	13	106177079	106179610	+	1
Novelgene12490	Novelgene12490_novel02	13	106178121	106181140	+	1
Novelgene12497	Novelgene12497_novel01	13	106856617	106857917	+	1
Novelgene12510	Novelgene12510_novel01	13	109230965	109260753	+	2
Novelgene12511	Novelgene12511_novel01	13	109749051	109751814	+	1
Novelgene12526	Novelgene12526_novel01	13	110955305	110956496	+	1
Novelgene12555	Novelgene12555_novel09	12	1500480	1511052	+	3
Novelgene12569	Novelgene12569_novel01	12	5186715	5189039	+	1
Novelgene12580	Novelgene12580_novel01	12	8022104	8027126	+	3
Novelgene12618	Novelgene12618_novel01	12	14173075	14176309	+	1
Novelgene12639	Novelgene12639_novel01	12	21425109	21428113	+	1
Novelgene12657	Novelgene12657_novel01	12	24163527	24168364	+	1
Novelgene12666	Novelgene12666_novel01	12	25293080	25344229	+	5
Novelgene12676	Novelgene12676_novel01	12	27979452	27982326	+	1
Novelgene12676	Novelgene12676_novel02	12	27979477	28014586	+	2
Novelgene12676	Novelgene12676_novel03	12	28010864	28014560	+	1
Novelgene12677	Novelgene12677_novel01	12	28766332	28767525	+	1
Novelgene12708	Novelgene12708_novel01	12	32785666	32789039	+	1
Novelgene12750	Novelgene12750_novel03	12	43806462	43808809	+	1
Novelgene12758	Novelgene12758_novel02	12	45701567	45703322	+	1
Novelgene12758	Novelgene12758_novel03	12	45702452	45703999	+	1
Novelgene12771	Novelgene12771_novel01	12	46980370	46983709	+	1
Novelgene12772	Novelgene12772_novel01	12	47052921	47055691	+	1
Novelgene12809	Novelgene12809_novel01	12	49943212	49946926	+	2
Novelgene12834	Novelgene12834_novel01	12	52140395	52142628	+	1
Novelgene12835	Novelgene12835_novel01	12	52145539	52147303	+	1
Novelgene12836	Novelgene12836_novel01	12	52151121	52152877	+	1
Novelgene12931	Novelgene12931_novel01	12	69460889	69462995	+	1
Novelgene12964	Novelgene12964_novel01	12	76717903	76720582	+	1
Novelgene12980	Novelgene12980_novel01	12	83135423	83138130	+	1
Novelgene12984	Novelgene12984_novel01	12	85439584	85442354	+	1
Novelgene12986	Novelgene12986_novel01	12	85543906	85546305	+	1
Novelgene12987	Novelgene12987_novel01	12	85548645	85549820	+	1
Novelgene12989	Novelgene12989_novel01	12	85581066	85584793	+	1
Novelgene12990	Novelgene12990_novel01	12	85599850	85605278	+	1
Novelgene12990	Novelgene12990_novel02	12	85604585	85609124	+	1
Novelgene12991	Novelgene12991_novel01	12	85624075	85626347	+	1
Novelgene12992	Novelgene12992_novel01	12	85640080	85642494	+	1
Novelgene12993	Novelgene12993_novel02	12	85686801	85688522	+	1
Novelgene13021	Novelgene13021_novel02	12	90819848	90821736	+	1
Novelgene13022	Novelgene13022_novel01	12	90897916	90899274	+	1
Novelgene13067	Novelgene13067_novel01	12	96143713	96145958	+	1
Novelgene13108	Novelgene13108_novel01	12	105089636	105091358	+	1
Novelgene13123	Novelgene13123_novel01	12	107930537	107937196	+	2
Novelgene13139	Novelgene13139_novel01	12	109774788	109777041	+	1
Novelgene13152	Novelgene13152_novel01	12	110708388	110718197	+	2
Novelgene13313	Novelgene13313_novel01	12	130227684	130230058	+	1
Novelgene13348	Novelgene13348_novel01	15	28699190	28701556	+	1
Novelgene13357	Novelgene13357_novel02	15	32515539	32517759	+	1
Novelgene13371	Novelgene13371_novel01	15	34369140	34373364	+	2
Novelgene13379	Novelgene13379_novel01	15	34988454	34989983	+	1
Novelgene13454	Novelgene13454_novel01	15	48702631	48706467	+	1
Novelgene13473	Novelgene13473_novel01	15	51029341	51030752	+	1
Novelgene13496	Novelgene13496_novel01	15	52752387	52754101	+	1
Novelgene13521	Novelgene13521_novel01	15	56028710	56031009	+	1
Novelgene13522	Novelgene13522_novel01	15	56048185	56052254	+	2
Novelgene13557	Novelgene13557_novel01	15	59575334	59576710	+	1
Novelgene13558	Novelgene13558_novel01	15	59584268	59586445	+	1
Novelgene13563	Novelgene13563_novel01	15	60340242	60342598	+	1
Novelgene13627	Novelgene13627_novel01	15	70033089	70035654	+	1
Novelgene13641	Novelgene13641_novel01	15	72236313	72237863	+	1
Novelgene13747	Novelgene13747_novel01	15	84428124	84431436	+	2
Novelgene13751	Novelgene13751_novel05	15	84742139	84743947	+	1
Novelgene13754	Novelgene13754_novel01	15	88451859	88452906	+	1
Novelgene13755	Novelgene13755_novel01	15	88737986	88740918	+	2
Novelgene13756	Novelgene13756_novel01	15	88938462	88940681	+	2
Novelgene13786	Novelgene13786_novel01	15	99474107	99493112	+	4
Novelgene13786	Novelgene13786_novel02	15	99476668	99487773	+	2
Novelgene13819	Novelgene13819_novel01	14	20342441	20342686	+	1
Novelgene13824	Novelgene13824_novel01	14	21194887	21196673	+	1
Novelgene13858	Novelgene13858_novel02	14	23717568	23720541	+	1
Novelgene13869	Novelgene13869_novel01	14	26282882	26284646	+	1
Novelgene13891	Novelgene13891_novel01	14	27977805	27979414	+	1
Novelgene13892	Novelgene13892_novel01	14	28045557	28050317	+	1
Novelgene13894	Novelgene13894_novel01	14	28065565	28067642	+	1
Novelgene13895	Novelgene13895_novel01	14	28123817	28142547	+	2
Novelgene13896	Novelgene13896_novel01	14	28454168	28456611	+	1
Novelgene13897	Novelgene13897_novel01	14	28480237	28481438	+	1
Novelgene13899	Novelgene13899_novel01	14	28552129	28553854	+	1
Novelgene13907	Novelgene13907_novel01	14	30330819	30361727	+	2
Novelgene13908	Novelgene13908_novel01	14	30393987	30394939	+	1
Novelgene13909	Novelgene13909_novel01	14	30401469	30402831	+	1
Novelgene13909	Novelgene13909_novel02	14	30401959	30404633	+	1
Novelgene13911	Novelgene13911_novel02	14	30410310	30411825	+	1
Novelgene13911	Novelgene13911_novel04	14	30421683	30424292	+	1
Novelgene13928	Novelgene13928_novel01	14	32028316	32029230	+	1
Novelgene13964	Novelgene13964_novel01	14	39184563	39186007	+	1
Novelgene13968	Novelgene13968_novel01	14	39546573	39549065	+	1
Novelgene1396	Novelgene1396_novel01	1	65055273	65056917	+	1
Novelgene13970	Novelgene13970_novel03	14	40639531	40641242	+	1
Novelgene13970	Novelgene13970_novel04	14	40685886	40689505	+	1
Novelgene13970	Novelgene13970_novel07	14	40767813	40807275	+	2
Novelgene13971	Novelgene13971_novel01	14	41018045	41021908	+	1
Novelgene13972	Novelgene13972_novel01	14	41027064	41029161	+	1
Novelgene13973	Novelgene13973_novel01	14	41042421	41044369	+	1
Novelgene13974	Novelgene13974_novel01	14	41077244	41079324	+	1
Novelgene1397	Novelgene1397_novel01	1	65061860	65063536	+	1
Novelgene13987	Novelgene13987_novel01	14	49408051	49409423	+	2
Novelgene14032	Novelgene14032_novel01	14	51263757	51266792	+	1
Novelgene14071	Novelgene14071_novel01	14	55728318	55730102	+	1
Novelgene14073	Novelgene14073_novel01	14	56793031	56797336	+	1
Novelgene14077	Novelgene14077_novel01	14	57545845	57547524	+	1
Novelgene14087	Novelgene14087_novel01	14	61125975	61128885	+	1
Novelgene14089	Novelgene14089_novel01	14	62318689	62321318	+	1
Novelgene14101	Novelgene14101_novel01	14	65356845	65378383	+	4
Novelgene14113	Novelgene14113_novel01	14	68812723	68814388	+	1
Novelgene14114	Novelgene14114_novel01	14	68819933	68823067	+	1
Novelgene14146	Novelgene14146_novel01	14	71908895	71913841	+	2
Novelgene14159	Novelgene14159_novel01	14	74651292	74653320	+	1
Novelgene14178	Novelgene14178_novel01	14	76955726	76956689	+	1
Novelgene1418	Novelgene1418_novel01	1	68881767	68943449	+	3
Novelgene1418	Novelgene1418_novel03	1	68942579	68943450	+	1
Novelgene1419	Novelgene1419_novel01	1	69185808	69187093	+	1
Novelgene14205	Novelgene14205_novel01	14	81170467	81171832	+	1
Novelgene14222	Novelgene14222_novel01	14	86250081	86252150	+	1
Novelgene1428	Novelgene1428_novel02	1	70441774	70443562	+	1
Novelgene1428	Novelgene1428_novel03	1	70441652	70443511	+	2
Novelgene14304	Novelgene14304_novel01	14	99062754	99064778	+	1
Novelgene14344	Novelgene14344_novel01	14	105077100	105078135	+	1
Novelgene14351	Novelgene14351_novel02	17	205753	208043	+	2
Novelgene1437	Novelgene1437_novel01	1	72681611	72685068	+	1
Novelgene14389	Novelgene14389_novel01	17	2519724	2526207	+	2
Novelgene14437	Novelgene14437_novel01	17	8172444	8172875	+	2
Novelgene14486	Novelgene14486_novel01	17	16834973	16836366	+	1
Novelgene14600	Novelgene14600_novel07	17	41588300	41592297	+	3
Novelgene14602	Novelgene14602_novel01	17	41668035	41669124	+	1
Novelgene1465	Novelgene1465_novel01	1	79160090	79164314	+	1
Novelgene1467	Novelgene1467_novel01	1	82486040	82487691	+	1
Novelgene14685	Novelgene14685_novel02	17	47443321	47444445	+	1
Novelgene14689	Novelgene14689_novel01	17	48874161	48874711	+	2
Novelgene1470	Novelgene1470_novel01	1	83329581	83331289	+	1
Novelgene14711	Novelgene14711_novel01	17	57712002	57714268	+	1
Novelgene14792	Novelgene14792_novel01	17	70191253	70193042	+	1
Novelgene14865	Novelgene14865_novel01	17	79009894	79013302	+	1
Novelgene14867	Novelgene14867_novel01	17	79813742	79817297	+	1
Novelgene14880	Novelgene14880_novel01	17	81346414	81348039	+	1
Novelgene14890	Novelgene14890_novel01	17	81963594	81965326	+	1
Novelgene14907	Novelgene14907_novel01	17	83077525	83079479	+	1
Novelgene14969	Novelgene14969_novel01	16	9122261	9124448	+	1
Novelgene1500	Novelgene1500_novel01	1	87387261	87389518	+	1
Novelgene15024	Novelgene15024_novel01	16	22586560	22586834	+	1
Novelgene15036	Novelgene15036_novel01	16	28090462	28092267	+	1
Novelgene15057	Novelgene15057_novel01	16	30805007	30806421	+	1
Novelgene15058	Novelgene15058_novel01	16	30823324	30828815	+	2
Novelgene1505	Novelgene1505_novel01	1	88893029	88898047	+	2
Novelgene15120	Novelgene15120_novel01	16	59527483	59529317	+	1
Novelgene1512	Novelgene1512_novel01	1	89943244	89944536	+	1
Novelgene1514	Novelgene1514_novel01	1	89972688	89988832	+	4
Novelgene1514	Novelgene1514_novel02	1	89983675	89988949	+	3
Novelgene1517	Novelgene1517_novel01	1	90342997	90364459	+	3
Novelgene15246	Novelgene15246_novel01	16	80590809	80593400	+	1
Novelgene15298	Novelgene15298_novel01	16	88228813	88230707	+	1
Novelgene15300	Novelgene15300_novel01	16	88383010	88385640	+	1
Novelgene15300	Novelgene15300_novel02	16	88383203	88391935	+	2
Novelgene15303	Novelgene15303_novel01	16	89056152	89059223	+	2
Novelgene15475	Novelgene15475_novel02	19	15908384	15908789	+	1
Novelgene15475	Novelgene15475_novel04	19	15908350	15912041	+	2
Novelgene15518	Novelgene15518_novel01	19	29716032	29743630	+	3
Novelgene1559	Novelgene1559_novel01	1	93380084	93383121	+	1
Novelgene1560	Novelgene1560_novel01	1	93397373	93400534	+	1
Novelgene15622	Novelgene15622_novel01	19	44307533	44309131	+	1
Novelgene15623	Novelgene15623_novel01	19	44321782	44322116	+	1
Novelgene15663	Novelgene15663_novel01	19	50137108	50137326	+	1
Novelgene15669	Novelgene15669_novel01	19	51092752	51094633	+	1
Novelgene15704	Novelgene15704_novel01	19	58181553	58182114	+	1
Novelgene15726	Novelgene15726_novel02	18	2509861	2511573	+	1
Novelgene15736	Novelgene15736_novel01	18	3402111	3403724	+	1
Novelgene15752	Novelgene15752_novel02	18	10582151	10584014	+	1
Novelgene15755	Novelgene15755_novel01	18	11217770	11220846	+	1
Novelgene15759	Novelgene15759_novel01	18	12377782	12379218	+	1
Novelgene15799	Novelgene15799_novel01	18	25007513	25020758	+	4
Novelgene15801	Novelgene15801_novel02	18	26009572	26013665	+	2
Novelgene15801	Novelgene15801_novel03	18	26010541	26013665	+	2
Novelgene15811	Novelgene15811_novel01	18	28422142	28509279	+	5
Novelgene15811	Novelgene15811_novel02	18	28422556	28509301	+	6
Novelgene15811	Novelgene15811_novel03	18	28468696	28470530	+	1
Novelgene15811	Novelgene15811_novel04	18	28506892	28509280	+	1
Novelgene15813	Novelgene15813_novel01	18	29156875	29174200	+	3
Novelgene15813	Novelgene15813_novel02	18	29156913	29174201	+	3
Novelgene15813	Novelgene15813_novel03	18	29173558	29175440	+	1
Novelgene15817	Novelgene15817_novel01	18	31046298	31048693	+	1
Novelgene15829	Novelgene15829_novel01	18	33463334	33467147	+	1
Novelgene15829	Novelgene15829_novel02	18	33464318	33465989	+	1
Novelgene15829	Novelgene15829_novel03	18	33465467	33467136	+	1
Novelgene15855	Novelgene15855_novel01	18	38718761	38936154	+	5
Novelgene15855	Novelgene15855_novel02	18	38727664	38729125	+	1
Novelgene15855	Novelgene15855_novel03	18	38748141	38751177	+	1
Novelgene15855	Novelgene15855_novel04	18	38815822	38817498	+	1
Novelgene15855	Novelgene15855_novel05	18	38860770	38865489	+	2
Novelgene15859	Novelgene15859_novel01	18	39197640	39200373	+	1
Novelgene15877	Novelgene15877_novel03	18	45975726	45977909	+	1
Novelgene15881	Novelgene15881_novel01	18	46320173	46321661	+	1
Novelgene1589	Novelgene1589_novel01	1	94541971	94543027	+	1
Novelgene15903	Novelgene15903_novel01	18	48951001	48952018	+	2
Novelgene15921	Novelgene15921_novel01	18	54144544	54147498	+	1
Novelgene15985	Novelgene15985_novel01	KI270734.1	130032	131438	+	1
Novelgene15987	Novelgene15987_novel01	KI270743.1	140714	143614	+	1
Novelgene15988	Novelgene15988_novel01	KI270743.1	169317	208320	+	7
Novelgene15988	Novelgene15988_novel05	KI270743.1	205045	208293	+	1
Novelgene15989	Novelgene15989_novel04	GL000218.1	25479	28385	+	1
Novelgene15991	Novelgene15991_novel03	GL000218.1	50137	76298	+	2
Novelgene15998	Novelgene15998_novel01	KI270714.1	7518	8245	-	1
Novelgene16007	Novelgene16007_novel01	KI270718.1	25702	26991	-	1
Novelgene16051	Novelgene16051_novel01	20	46800769	46814995	-	7
Novelgene16053	Novelgene16053_novel01	20	48182630	48186809	-	2
Novelgene16054	Novelgene16054_novel01	20	48452335	48455805	-	2
Novelgene16058	Novelgene16058_novel02	20	49101400	49106987	-	2
Novelgene16060	Novelgene16060_novel02	20	50494124	50496932	-	3
Novelgene16072	Novelgene16072_novel03	20	62377387	62378816	-	1
Novelgene16104	Novelgene16104_novel01	21	28416320	28432405	-	4
Novelgene16123	Novelgene16123_novel03	21	46454973	46458651	-	2
Novelgene16136	Novelgene16136_novel01	22	22263646	22263888	-	1
Novelgene16140	Novelgene16140_novel01	22	27484946	27486954	-	1
Novelgene16181	Novelgene16181_novel01	22	45072549	45074615	-	2
Novelgene16192	Novelgene16192_novel11	GL000205.2	137358	140684	-	3
Novelgene16196	Novelgene16196_novel01	1	1471257	1471655	-	1
Novelgene16282	Novelgene16282_novel03	1	66456528	66481316	-	3
Novelgene16282	Novelgene16282_novel04	1	66456519	66481121	-	5
Novelgene16284	Novelgene16284_novel01	1	72408156	72466392	-	4
Novelgene16284	Novelgene16284_novel02	1	72375706	72466385	-	6
Novelgene16294	Novelgene16294_novel01	1	99707422	99708338	-	1
Novelgene16299	Novelgene16299_novel01	1	105696755	105714248	-	2
Novelgene16316	Novelgene16316_novel01	1	118276129	118281282	-	3
Novelgene16320	Novelgene16320_novel03	1	144068947	144069790	-	1
Novelgene16325	Novelgene16325_novel02	1	146301278	146301629	-	1
Novelgene16328	Novelgene16328_novel01	1	149831311	149832509	-	1
Novelgene16328	Novelgene16328_novel02	1	149828852	149832500	-	1
Novelgene16352	Novelgene16352_novel01	1	162608009	162610803	-	2
Novelgene16372	Novelgene16372_novel01	1	178682283	178684735	-	2
Novelgene16381	Novelgene16381_novel01	1	200241646	200245467	-	4
Novelgene16383	Novelgene16383_novel01	1	201276476	201282499	-	2
Novelgene16389	Novelgene16389_novel01	1	202087736	202118476	-	2
Novelgene16419	Novelgene16419_novel01	1	226082782	226083528	-	1
Novelgene16421	Novelgene16421_novel01	1	226112435	226112974	-	1
Novelgene16457	Novelgene16457_novel01	3	18981013	19000898	-	2
Novelgene1645	Novelgene1645_novel01	1	109207286	109211014	+	1
Novelgene16461	Novelgene16461_novel01	3	27927911	27967409	-	3
Novelgene16461	Novelgene16461_novel02	3	27916415	27933980	-	6
Novelgene16464	Novelgene16464_novel01	3	31285561	31289084	-	2
Novelgene16514	Novelgene16514_novel02	3	104358748	104367098	-	2
Novelgene16519	Novelgene16519_novel01	3	108548236	108549442	-	1
Novelgene1654	Novelgene1654_novel01	1	109792490	109795261	+	2
Novelgene16551	Novelgene16551_novel01	3	150394573	150402249	-	2
Novelgene1655	Novelgene1655_novel01	1	111109348	111111263	+	1
Novelgene16564	Novelgene16564_novel01	3	169772409	169772750	-	1
Novelgene16580	Novelgene16580_novel01	3	182258911	182426491	-	7
Novelgene16580	Novelgene16580_novel04	3	182273535	182279445	-	2
Novelgene16599	Novelgene16599_novel01	3	187875478	187890439	-	3
Novelgene16614	Novelgene16614_novel01	3	196342721	196343232	-	1
Novelgene16621	Novelgene16621_novel02	2	418518	424843	-	5
Novelgene16624	Novelgene16624_novel01	2	9004044	9012580	-	2
Novelgene16629	Novelgene16629_novel01	2	11426652	11433455	-	3
Novelgene16633	Novelgene16633_novel01	2	17432343	17441965	-	2
Novelgene16640	Novelgene16640_novel01	2	26291894	26294406	-	2
Novelgene1667	Novelgene1667_novel01	1	113690553	113690826	+	1
Novelgene16681	Novelgene16681_novel02	2	70140892	70142495	-	1
Novelgene16685	Novelgene16685_novel01	2	72012159	72032513	-	4
Novelgene16690	Novelgene16690_novel01	2	77987809	78025425	-	3
Novelgene1669	Novelgene1669_novel01	1	113695136	113696647	+	1
Novelgene16707	Novelgene16707_novel01	2	103464876	103480533	-	2
Novelgene16725	Novelgene16725_novel01	2	118369405	118387634	-	2
Novelgene16733	Novelgene16733_novel01	2	128375320	128379017	-	3
Novelgene16743	Novelgene16743_novel01	2	138191898	138212899	-	2
Novelgene16747	Novelgene16747_novel01	2	150150965	150166156	-	2
Novelgene16749	Novelgene16749_novel02	2	155910525	155914229	-	3
Novelgene16765	Novelgene16765_novel01	2	186576308	186589945	-	2
Novelgene16769	Novelgene16769_novel01	2	193132539	193171117	-	4
Novelgene16791	Novelgene16791_novel01	2	223478444	223548373	-	6
Novelgene16794	Novelgene16794_novel02	2	227406605	227414926	-	3
Novelgene16810	Novelgene16810_novel03	2	240381244	240387705	-	4
Novelgene16811	Novelgene16811_novel01	2	240426782	240428676	-	2
Novelgene16812	Novelgene16812_novel01	2	240428875	240434767	-	3
Novelgene16827	Novelgene16827_novel01	5	14016237	14017608	-	1
Novelgene16830	Novelgene16830_novel01	5	18679587	18693437	-	2
Novelgene16844	Novelgene16844_novel01	5	35888528	35890420	-	1
Novelgene16879	Novelgene16879_novel01	5	82427761	82435431	-	2
Novelgene16886	Novelgene16886_novel01	5	102065895	102067150	-	1
Novelgene16920	Novelgene16920_novel01	5	141840662	141842332	-	1
Novelgene16929	Novelgene16929_novel01	5	151627034	151633066	-	2
Novelgene1693	Novelgene1693_novel01	1	115903992	115911427	+	2
Novelgene16957	Novelgene16957_novel01	5	181206498	181206818	-	1
Novelgene16979	Novelgene16979_novel01	4	18854502	19047673	-	13
Novelgene16983	Novelgene16983_novel01	4	24371899	24380672	-	2
Novelgene16997	Novelgene16997_novel01	4	67337240	67384036	-	3
Novelgene16997	Novelgene16997_novel02	4	67358286	67367095	-	3
Novelgene16997	Novelgene16997_novel03	4	67337341	67341100	-	1
Novelgene17008	Novelgene17008_novel01	4	84527114	84530162	-	2
Novelgene17029	Novelgene17029_novel01	4	160915304	160928610	-	3
Novelgene17030	Novelgene17030_novel01	4	164507758	164509814	-	1
Novelgene17042	Novelgene17042_novel01	7	329768	332763	-	2
Novelgene17044	Novelgene17044_novel01	7	453806	471964	-	3
Novelgene17062	Novelgene17062_novel01	7	16988798	17013158	-	2
Novelgene17064	Novelgene17064_novel01	7	17677136	17678532	-	1
Novelgene17085	Novelgene17085_novel01	7	46548679	46552042	-	2
Novelgene17088	Novelgene17088_novel01	7	50436725	50438750	-	1
Novelgene17112	Novelgene17112_novel01	7	74933700	74951654	-	2
Novelgene17114	Novelgene17114_novel01	7	75274525	75276221	-	2
Novelgene17120	Novelgene17120_novel01	7	77535510	77536848	-	3
Novelgene17124	Novelgene17124_novel01	7	90240391	90245085	-	3
Novelgene17141	Novelgene17141_novel01	7	101814701	101815003	-	1
Novelgene17153	Novelgene17153_novel03	7	122221924	122238603	-	3
Novelgene17165	Novelgene17165_novel01	7	135980687	135991513	-	5
Novelgene1718	Novelgene1718_novel01	1	119027404	119029852	+	1
Novelgene17191	Novelgene17191_novel01	6	3709909	3715014	-	2
Novelgene17199	Novelgene17199_novel01	6	11807348	11811345	-	3
Novelgene17214	Novelgene17214_novel01	6	30751454	30758585	-	2
Novelgene17242	Novelgene17242_novel02	6	44090797	44093593	-	2
Novelgene17242	Novelgene17242_novel03	6	44091294	44091645	-	1
Novelgene17255	Novelgene17255_novel01	6	79447075	79453657	-	6
Novelgene17258	Novelgene17258_novel01	6	84345246	84357142	-	4
Novelgene17267	Novelgene17267_novel01	6	98401561	98416920	-	4
Novelgene17268	Novelgene17268_novel01	6	100149149	100196872	-	4
Novelgene17268	Novelgene17268_novel02	6	100149146	100196573	-	7
Novelgene17276	Novelgene17276_novel02	6	117214251	117244942	-	4
Novelgene17283	Novelgene17283_novel01	6	140890300	140891581	-	1
Novelgene17286	Novelgene17286_novel01	6	143414222	143416246	-	2
Novelgene17304	Novelgene17304_novel05	6	170146614	170147114	-	1
Novelgene17311	Novelgene17311_novel01	9	12608800	12631613	-	5
Novelgene17316	Novelgene17316_novel02	9	21566572	21568628	-	1
Novelgene17318	Novelgene17318_novel01	9	26261162	26261658	-	2
Novelgene17319	Novelgene17319_novel01	9	29449357	29450800	-	2
Novelgene17338	Novelgene17338_novel01	9	39070204	39071738	-	1
Novelgene17339	Novelgene17339_novel01	9	39672650	39681092	-	2
Novelgene17341	Novelgene17341_novel01	9	41384062	41393332	-	4
Novelgene17373	Novelgene17373_novel01	9	89310030	89310804	-	1
Novelgene17377	Novelgene17377_novel01	9	90907658	90921317	-	4
Novelgene17377	Novelgene17377_novel02	9	90917482	90921297	-	2
Novelgene17377	Novelgene17377_novel03	9	90907648	90911645	-	2
Novelgene17389	Novelgene17389_novel01	9	96624323	96630210	-	3
Novelgene17393	Novelgene17393_novel01	9	99494274	99498365	-	2
Novelgene17425	Novelgene17425_novel01	9	129080358	129080766	-	1
Novelgene17434	Novelgene17434_novel01	9	130706633	130709568	-	2
Novelgene17437	Novelgene17437_novel01	9	130888473	130892229	-	2
Novelgene17437	Novelgene17437_novel02	9	130889506	130892221	-	2
Novelgene17444	Novelgene17444_novel01	9	135146437	135152702	-	2
Novelgene17451	Novelgene17451_novel01	8	67138	68856	-	1
Novelgene17452	Novelgene17452_novel02	8	271525	274342	-	2
Novelgene17457	Novelgene17457_novel01	8	10721325	10722506	-	1
Novelgene17476	Novelgene17476_novel01	8	29667869	29669425	-	1
Novelgene17476	Novelgene17476_novel02	8	29667876	29669359	-	2
Novelgene17481	Novelgene17481_novel01	8	32770178	32774029	-	2
Novelgene17531	Novelgene17531_novel03	8	107233526	107240994	-	3
Novelgene17533	Novelgene17533_novel01	8	114239066	114241109	-	2
Novelgene17535	Novelgene17535_novel01	8	114671101	114675461	-	2
Novelgene17538	Novelgene17538_novel01	8	117601301	117602075	-	1
Novelgene17539	Novelgene17539_novel01	8	117617938	117619168	-	1
Novelgene17549	Novelgene17549_novel05	8	127663283	127664368	-	1
Novelgene17549	Novelgene17549_novel06	8	127497051	127507517	-	2
Novelgene17571	Novelgene17571_novel02	KI270742.1	23260	109958	-	4
Novelgene17571	Novelgene17571_novel04	KI270742.1	66549	109955	-	4
Novelgene17572	Novelgene17572_novel04	GL000009.2	120074	124830	-	2
Novelgene17576	Novelgene17576_novel04	X	2566035	2609161	-	3
Novelgene17585	Novelgene17585_novel01	X	30138682	30143394	-	6
Novelgene17593	Novelgene17593_novel01	X	52914741	52917796	-	2
Novelgene17599	Novelgene17599_novel01	X	63921781	63924383	-	2
Novelgene17610	Novelgene17610_novel01	X	86951467	86970039	-	3
Novelgene17613	Novelgene17613_novel01	X	94694744	94715439	-	2
Novelgene17623	Novelgene17623_novel01	X	107674104	107677035	-	1
Novelgene17640	Novelgene17640_novel01	X	132193115	132201857	-	2
Novelgene17643	Novelgene17643_novel01	X	144232094	144297076	-	6
Novelgene17715	Novelgene17715_novel01	11	66006208	66008321	-	1
Novelgene17720	Novelgene17720_novel01	11	66734120	66743980	-	2
Novelgene17730	Novelgene17730_novel01	11	68943844	68949385	-	2
Novelgene17733	Novelgene17733_novel01	11	69416915	69420704	-	3
Novelgene17756	Novelgene17756_novel01	11	95529837	95569944	-	2
Novelgene17756	Novelgene17756_novel02	11	95513113	95531387	-	5
Novelgene17756	Novelgene17756_novel03	11	95514275	95518578	-	3
Novelgene17784	Novelgene17784_novel01	10	5117147	5119896	-	1
Novelgene17786	Novelgene17786_novel01	10	5549626	5552259	-	4
Novelgene17799	Novelgene17799_novel01	10	17315417	17317996	-	1
Novelgene1781	Novelgene1781_novel01	1	148679930	148682580	+	1
Novelgene1781	Novelgene1781_novel02	1	148682527	148684760	+	1
Novelgene17833	Novelgene17833_novel01	10	71888530	71889612	-	1
Novelgene17890	Novelgene17890_novel01	10	121287933	121322918	-	3
Novelgene17898	Novelgene17898_novel01	10	133012252	133015390	-	2
Novelgene17910	Novelgene17910_novel01	13	36749082	36789222	-	3
Novelgene17913	Novelgene17913_novel01	13	40049542	40060293	-	3
Novelgene17922	Novelgene17922_novel01	13	47100039	47111212	-	3
Novelgene17935	Novelgene17935_novel01	13	94967394	94968927	-	1
Novelgene17936	Novelgene17936_novel01	13	97140177	97142651	-	2
Novelgene17949	Novelgene17949_novel01	13	114144192	114149712	-	2
Novelgene18015	Novelgene18015_novel01	12	67427513	67434367	-	4
Novelgene18018	Novelgene18018_novel01	12	69409595	69416302	-	2
Novelgene18027	Novelgene18027_novel01	12	89730695	89750613	-	3
Novelgene18046	Novelgene18046_novel01	12	107314468	107316789	-	1
Novelgene18124	Novelgene18124_novel01	15	73770716	73773254	-	1
Novelgene18135	Novelgene18135_novel01	15	84742145	84747053	-	2
Novelgene18149	Novelgene18149_novel01	15	95541700	95560007	-	5
Novelgene18153	Novelgene18153_novel01	15	101544570	101561406	-	4
Novelgene18162	Novelgene18162_novel01	14	23646438	23658474	-	4
Novelgene18163	Novelgene18163_novel02	14	23701851	23726065	-	2
Novelgene18167	Novelgene18167_novel01	14	26230127	26281697	-	7
Novelgene18179	Novelgene18179_novel01	14	40285734	40348107	-	4
Novelgene18193	Novelgene18193_novel02	14	61084172	61086695	-	2
Novelgene1819	Novelgene1819_novel01	1	151974355	151981315	+	2
Novelgene1819	Novelgene1819_novel02	1	151980029	151981573	+	1
Novelgene18207	Novelgene18207_novel01	14	76927967	76948716	-	4
Novelgene18222	Novelgene18222_novel01	14	101468143	101477125	-	6
Novelgene1825	Novelgene1825_novel01	1	153236831	153239878	+	1
Novelgene18269	Novelgene18269_novel01	17	21274234	21275823	-	1
Novelgene1826	Novelgene1826_novel01	1	153482516	153482969	+	1
Novelgene1827	Novelgene1827_novel01	1	153512458	153514264	+	1
Novelgene18289	Novelgene18289_novel01	17	37972532	37977856	-	2
Novelgene1828	Novelgene1828_novel02	1	153528910	153529600	+	1
Novelgene18297	Novelgene18297_novel02	17	41647285	41654218	-	4
Novelgene18322	Novelgene18322_novel01	17	65077924	65100700	-	3
Novelgene18338	Novelgene18338_novel01	17	76590771	76595390	-	2
Novelgene1833	Novelgene1833_novel01	1	153576444	153579262	+	2
Novelgene18423	Novelgene18423_novel01	16	69473078	69478434	-	2
Novelgene18439	Novelgene18439_novel01	16	84780372	84793462	-	2
Novelgene18444	Novelgene18444_novel01	16	86846392	86849128	-	1
Novelgene18544	Novelgene18544_novel01	19	55604486	55604788	-	1
Novelgene18573	Novelgene18573_novel01	18	22205312	22209048	-	2
Novelgene18585	Novelgene18585_novel01	18	38590818	38594640	-	3
Novelgene18592	Novelgene18592_novel01	18	48994649	49021532	-	2
Novelgene18603	Novelgene18603_novel01	18	62517695	62519756	-	1
Novelgene18604	Novelgene18604_novel01	18	73684470	73696230	-	6
Novelgene18611	Novelgene18611_novel06	GL000218.1	51477	97426	-	3
Novelgene18611	Novelgene18611_novel10	GL000218.1	50672	52664	-	1
Novelgene18612	Novelgene18612_novel03	KI270744.1	124361	126188	-	1
Novelgene1880	Novelgene1880_novel01	1	158111672	158113675	+	1
Novelgene1883	Novelgene1883_novel07	1	159905274	159907687	+	1
Novelgene1903	Novelgene1903_novel01	1	161392115	161393982	+	1
Novelgene1909	Novelgene1909_novel01	1	163677816	163679833	+	1
Novelgene1920	Novelgene1920_novel01	1	168076842	168078512	+	1
Novelgene1955	Novelgene1955_novel01	1	173707684	173712579	+	2
Novelgene1956	Novelgene1956_novel01	1	173794853	173795238	+	1
Novelgene1967	Novelgene1967_novel02	1	175941130	175942945	+	1
Novelgene1995	Novelgene1995_novel01	1	180890482	180892306	+	1
Novelgene2029	Novelgene2029_novel01	1	192375028	192377821	+	1
Novelgene2034	Novelgene2034_novel01	1	197077769	197079849	+	1
Novelgene2039	Novelgene2039_novel01	1	197215736	197220180	+	1
Novelgene2067	Novelgene2067_novel01	1	200966953	200969087	+	1
Novelgene2114	Novelgene2114_novel01	1	205786598	205788407	+	1
Novelgene2142	Novelgene2142_novel01	1	209249087	209253399	+	1
Novelgene2143	Novelgene2143_novel02	1	209393149	209395219	+	1
Novelgene2155	Novelgene2155_novel02	1	211377992	211382744	+	2
Novelgene2158	Novelgene2158_novel01	1	211604204	211606553	+	1
Novelgene2176	Novelgene2176_novel01	1	213324570	213326190	+	1
Novelgene2194	Novelgene2194_novel01	1	218494602	218497546	+	1
Novelgene2201	Novelgene2201_novel01	1	221742383	221743708	+	1
Novelgene2240	Novelgene2240_novel01	1	225771960	225776009	+	1
Novelgene2282	Novelgene2282_novel01	1	228508765	228510122	+	2
Novelgene2285	Novelgene2285_novel01	1	229199432	229203937	+	3
Novelgene2302	Novelgene2302_novel01	1	231328735	231332387	+	2
Novelgene2310	Novelgene2310_novel01	1	232946685	232949298	+	1
Novelgene2331	Novelgene2331_novel02	1	234619519	234621152	+	1
Novelgene2335	Novelgene2335_novel01	1	235051420	235053178	+	1
Novelgene2337	Novelgene2337_novel01	1	235106073	235108606	+	2
Novelgene2364	Novelgene2364_novel01	1	235934708	235936955	+	1
Novelgene2377	Novelgene2377_novel01	1	241495084	241496268	+	1
Novelgene2381	Novelgene2381_novel01	1	241843446	241845215	+	1
Novelgene2382	Novelgene2382_novel01	1	241902871	241906373	+	2
Novelgene2442	Novelgene2442_novel01	3	3644608	3648294	+	1
Novelgene2506	Novelgene2506_novel01	3	13148571	13151557	+	1
Novelgene2519	Novelgene2519_novel01	3	14673510	14674538	+	1
Novelgene2570	Novelgene2570_novel02	3	19102942	19145901	+	7
Novelgene2599	Novelgene2599_novel01	3	27973273	27978092	+	1
Novelgene2638	Novelgene2638_novel01	3	41169179	41178043	+	3
Novelgene2694	Novelgene2694_novel01	3	47490303	47491905	+	2
Novelgene2694	Novelgene2694_novel02	3	47490712	47492314	+	1
Novelgene2697	Novelgene2697_novel02	3	47583039	47584677	+	1
Novelgene2741	Novelgene2741_novel01	3	52034268	52036119	+	1
Novelgene2761	Novelgene2761_novel01	3	52899987	52903386	+	1
Novelgene2774	Novelgene2774_novel01	3	53927386	53930359	+	1
Novelgene2775	Novelgene2775_novel02	3	53940527	53943326	+	1
Novelgene2827	Novelgene2827_novel01	3	67320838	67323228	+	1
Novelgene2875	Novelgene2875_novel01	3	72450857	72453538	+	1
Novelgene2906	Novelgene2906_novel01	3	94175540	94183313	+	3
Novelgene2909	Novelgene2909_novel01	3	96187988	96190916	+	1
Novelgene2920	Novelgene2920_novel01	3	104345869	104349212	+	1
Novelgene2920	Novelgene2920_novel02	3	104345857	104347693	+	1
Novelgene2922	Novelgene2922_novel01	3	104420031	104423308	+	1
Novelgene2923	Novelgene2923_novel01	3	104435263	104439064	+	1
Novelgene2924	Novelgene2924_novel01	3	104439518	104442186	+	1
Novelgene2925	Novelgene2925_novel02	3	104451636	104454430	+	1
Novelgene2950	Novelgene2950_novel01	3	110612053	110614258	+	1
Novelgene2965	Novelgene2965_novel01	3	112905987	112910677	+	1
Novelgene2976	Novelgene2976_novel01	3	114211340	114213870	+	1
Novelgene2999	Novelgene2999_novel01	3	115323923	115328098	+	1
Novelgene3079	Novelgene3079_novel01	3	125074672	125078509	+	1
Novelgene3108	Novelgene3108_novel01	3	128420991	128423489	+	1
Novelgene3111	Novelgene3111_novel01	3	128503719	128505933	+	1
Novelgene3121	Novelgene3121_novel03	3	129195968	129196296	+	1
Novelgene3141	Novelgene3141_novel03	3	131460432	131461759	+	1
Novelgene3167	Novelgene3167_novel01	3	134331703	134341844	+	3
Novelgene3250	Novelgene3250_novel01	3	144222489	144224709	+	1
Novelgene3251	Novelgene3251_novel01	3	144468084	144472366	+	2
Novelgene3257	Novelgene3257_novel01	3	146166882	146169821	+	1
Novelgene3300	Novelgene3300_novel01	3	156723196	156724983	+	1
Novelgene3333	Novelgene3333_novel01	3	165938800	165944438	+	2
Novelgene3355	Novelgene3355_novel01	3	170871631	170872457	+	1
Novelgene3357	Novelgene3357_novel01	3	171055005	171056503	+	1
Novelgene3397	Novelgene3397_novel01	3	180065225	180067860	+	1
Novelgene3400	Novelgene3400_novel01	3	182241199	182245308	+	1
Novelgene3444	Novelgene3444_novel01	3	185827864	185829910	+	1
Novelgene3456	Novelgene3456_novel01	3	187404959	187408998	+	1
Novelgene3463	Novelgene3463_novel01	3	190821824	190823471	+	1
Novelgene3469	Novelgene3469_novel01	3	192776355	192778492	+	1
Novelgene3476	Novelgene3476_novel01	3	193699299	193702875	+	1
Novelgene3481	Novelgene3481_novel01	3	194329289	194333827	+	1
Novelgene3551	Novelgene3551_novel02	3	197325919	197328247	+	2
Novelgene3564	Novelgene3564_novel01	3	197653054	197654793	+	1
Novelgene3568	Novelgene3568_novel01	2	66192	69462	+	1
Novelgene3587	Novelgene3587_novel01	2	7135302	7136711	+	1
Novelgene3601	Novelgene3601_novel01	2	9004090	9005945	+	1
Novelgene3628	Novelgene3628_novel01	2	12581855	12583310	+	1
Novelgene3641	Novelgene3641_novel01	2	17261884	17263537	+	1
Novelgene3661	Novelgene3661_novel01	2	20182382	20186603	+	1
Novelgene3714	Novelgene3714_novel01	2	25695241	25725533	+	3
Novelgene3729	Novelgene3729_novel01	2	28378559	28383968	+	2
Novelgene3736	Novelgene3736_novel01	2	31273787	31275377	+	1
Novelgene3737	Novelgene3737_novel01	2	31328505	31331439	+	1
Novelgene3755	Novelgene3755_novel01	2	33600697	33601953	+	1
Novelgene3758	Novelgene3758_novel01	2	36835743	36839227	+	1
Novelgene3784	Novelgene3784_novel02	2	38548833	38555040	+	3
Novelgene3788	Novelgene3788_novel01	2	38978987	38981010	+	1
Novelgene3812	Novelgene3812_novel01	2	41996379	41997800	+	1
Novelgene3818	Novelgene3818_novel01	2	42829783	42831039	+	1
Novelgene3864	Novelgene3864_novel01	2	48792269	48793649	+	1
Novelgene3928	Novelgene3928_novel01	2	62149945	62158868	+	2
Novelgene3942	Novelgene3942_novel01	2	64256090	64257603	+	1
Novelgene3957	Novelgene3957_novel01	2	66378048	66380135	+	1
Novelgene3961	Novelgene3961_novel01	2	68114913	68117602	+	1
Novelgene3975	Novelgene3975_novel01	2	69388584	69392261	+	1
Novelgene3999	Novelgene3999_novel01	2	70400904	70402624	+	1
Novelgene4010	Novelgene4010_novel01	2	72010307	72014355	+	1
Novelgene4012	Novelgene4012_novel01	2	72166701	72169498	+	1
Novelgene4050	Novelgene4050_novel01	2	74495249	74496494	+	1
Novelgene4060	Novelgene4060_novel01	2	75239176	75279802	+	3
Novelgene4060	Novelgene4060_novel02	2	75276508	75279804	+	2
Novelgene4060	Novelgene4060_novel03	2	75278359	75280237	+	1
Novelgene4065	Novelgene4065_novel01	2	78251232	78254626	+	1
Novelgene4068	Novelgene4068_novel01	2	78407295	78410373	+	1
Novelgene4069	Novelgene4069_novel01	2	78467603	78468691	+	1
Novelgene4071	Novelgene4071_novel01	2	80883821	80885456	+	1
Novelgene4072	Novelgene4072_novel01	2	80891876	80894209	+	1
Novelgene4074	Novelgene4074_novel01	2	81492838	81495367	+	1
Novelgene4075	Novelgene4075_novel01	2	81542885	81544840	+	1
Novelgene4076	Novelgene4076_novel06	2	81573209	81574870	+	1
Novelgene4076	Novelgene4076_novel07	2	81575628	81581424	+	1
Novelgene4077	Novelgene4077_novel01	2	81590152	81594878	+	1
Novelgene4079	Novelgene4079_novel01	2	81662075	81664042	+	1
Novelgene4080	Novelgene4080_novel01	2	81682252	81684722	+	1
Novelgene4081	Novelgene4081_novel01	2	81739983	81741802	+	1
Novelgene4111	Novelgene4111_novel01	2	88671560	88691461	+	2
Novelgene4111	Novelgene4111_novel02	2	88686471	88691474	+	2
Novelgene4121	Novelgene4121_novel01	2	94219410	94224038	+	5
Novelgene4122	Novelgene4122_novel01	2	94247634	94252116	+	1
Novelgene4126	Novelgene4126_novel01	2	95206356	95207459	+	1
Novelgene4128	Novelgene4128_novel01	2	95420299	95421656	+	1
Novelgene4142	Novelgene4142_novel01	2	96872825	96873353	+	1
Novelgene4167	Novelgene4167_novel01	2	100816838	100819140	+	1
Novelgene4188	Novelgene4188_novel01	2	107631210	107632854	+	1
Novelgene4194	Novelgene4194_novel01	2	109714100	109721080	+	4
Novelgene4195	Novelgene4195_novel01	2	109768471	109772057	+	1
Novelgene4232	Novelgene4232_novel02	2	112817757	112820937	+	2
Novelgene4235	Novelgene4235_novel01	2	112863092	112864235	+	1
Novelgene4238	Novelgene4238_novel01	2	113341959	113343740	+	1
Novelgene4239	Novelgene4239_novel01	2	113363690	113367366	+	1
Novelgene4246	Novelgene4246_novel01	2	117297931	117300152	+	1
Novelgene4247	Novelgene4247_novel01	2	117308254	117310866	+	1
Novelgene4256	Novelgene4256_novel01	2	118830373	118832659	+	1
Novelgene4268	Novelgene4268_novel01	2	121129063	121131208	+	1
Novelgene4310	Novelgene4310_novel01	2	128369674	128371443	+	1
Novelgene4311	Novelgene4311_novel01	2	128414999	128417129	+	1
Novelgene4320	Novelgene4320_novel01	2	130232456	130234001	+	1
Novelgene4340	Novelgene4340_novel01	2	135904169	135905252	+	1
Novelgene4342	Novelgene4342_novel02	2	138071837	138074943	+	1
Novelgene4360	Novelgene4360_novel01	2	146382935	146387522	+	1
Novelgene4365	Novelgene4365_novel01	2	147577075	147580128	+	1
Novelgene4371	Novelgene4371_novel01	2	149890076	149892895	+	1
Novelgene4386	Novelgene4386_novel01	2	153403724	153414371	+	2
Novelgene4386	Novelgene4386_novel02	2	153404050	153404631	+	1
Novelgene4386	Novelgene4386_novel04	2	153406657	153409509	+	1
Novelgene4386	Novelgene4386_novel05	2	153412282	153414372	+	1
Novelgene4387	Novelgene4387_novel01	2	153416130	153420106	+	1
Novelgene4397	Novelgene4397_novel01	2	155392034	155397042	+	1
Novelgene4398	Novelgene4398_novel01	2	155800726	155802752	+	1
Novelgene4399	Novelgene4399_novel01	2	155823919	155828842	+	1
Novelgene4401	Novelgene4401_novel01	2	155917079	155918617	+	1
Novelgene4439	Novelgene4439_novel01	2	160087284	160090388	+	1
Novelgene4455	Novelgene4455_novel01	2	160607080	160611677	+	1
Novelgene4462	Novelgene4462_novel01	2	162246092	162250098	+	3
Novelgene4462	Novelgene4462_novel03	2	162259990	162261154	+	1
Novelgene4464	Novelgene4464_novel01	2	163317225	163406139	+	4
Novelgene4495	Novelgene4495_novel01	2	169526897	169529183	+	1
Novelgene4511	Novelgene4511_novel01	2	171307088	171309175	+	1
Novelgene4521	Novelgene4521_novel01	2	172259283	172261365	+	1
Novelgene4523	Novelgene4523_novel01	2	173374612	173376410	+	1
Novelgene4525	Novelgene4525_novel11	2	173597292	173599740	+	1
Novelgene4525	Novelgene4525_novel13	2	173621907	173625874	+	1
Novelgene4551	Novelgene4551_novel01	2	175629320	175630737	+	1
Novelgene4554	Novelgene4554_novel01	2	175731017	175732790	+	1
Novelgene4556	Novelgene4556_novel01	2	175789815	175790930	+	1
Novelgene4558	Novelgene4558_novel01	2	175829602	175831586	+	1
Novelgene4593	Novelgene4593_novel10	2	185506232	185509637	+	1
Novelgene4593	Novelgene4593_novel11	2	185530060	185532452	+	1
Novelgene4593	Novelgene4593_novel12	2	185556376	185557681	+	1
Novelgene4594	Novelgene4594_novel01	2	185700210	185702179	+	1
Novelgene4595	Novelgene4595_novel01	2	185717398	185719383	+	1
Novelgene4598	Novelgene4598_novel01	2	185860425	185863870	+	1
Novelgene4600	Novelgene4600_novel01	2	185903524	185905044	+	1
Novelgene4601	Novelgene4601_novel01	2	185969400	185972055	+	2
Novelgene4602	Novelgene4602_novel01	2	185987162	185988874	+	1
Novelgene4603	Novelgene4603_novel01	2	185997171	186000325	+	2
Novelgene4615	Novelgene4615_novel01	2	190572834	190574582	+	1
Novelgene4626	Novelgene4626_novel01	2	191745040	191748713	+	2
Novelgene4628	Novelgene4628_novel01	2	193078377	193079044	+	1
Novelgene4630	Novelgene4630_novel01	2	193531310	193533897	+	1
Novelgene4631	Novelgene4631_novel01	2	193550754	193553090	+	1
Novelgene4632	Novelgene4632_novel01	2	193582250	193585309	+	1
Novelgene4633	Novelgene4633_novel01	2	193593786	193595879	+	1
Novelgene4637	Novelgene4637_novel01	2	193843588	193870164	+	3
Novelgene4637	Novelgene4637_novel02	2	193845069	193849486	+	1
Novelgene4640	Novelgene4640_novel01	2	195364902	195372895	+	4
Novelgene4662	Novelgene4662_novel01	2	198773635	198775618	+	1
Novelgene4698	Novelgene4698_novel01	2	206390822	206393958	+	2
Novelgene4700	Novelgene4700_novel01	2	206998711	207001018	+	1
Novelgene4701	Novelgene4701_novel01	2	207069901	207072078	+	1
Novelgene4757	Novelgene4757_novel01	2	220024672	220035186	+	3
Novelgene4764	Novelgene4764_novel01	2	222139819	222141939	+	1
Novelgene4767	Novelgene4767_novel01	2	222565254	222566197	+	1
Novelgene4794	Novelgene4794_novel01	2	224055160	224056605	+	1
Novelgene4806	Novelgene4806_novel01	2	226101072	226102772	+	1
Novelgene4811	Novelgene4811_novel01	2	226829994	226831878	+	1
Novelgene4817	Novelgene4817_novel01	2	227399657	227407281	+	2
Novelgene4853	Novelgene4853_novel01	2	234822429	234825092	+	3
Novelgene4881	Novelgene4881_novel01	2	240381247	240383985	+	1
Novelgene4881	Novelgene4881_novel02	2	240383767	240386920	+	3
Novelgene4882	Novelgene4882_novel01	2	240423437	240425572	+	1
Novelgene4904	Novelgene4904_novel04	5	1347136	1350803	+	2
Novelgene4910	Novelgene4910_novel03	5	2758314	2758572	+	1
Novelgene4910	Novelgene4910_novel04	5	2757134	2758572	+	2
Novelgene4914	Novelgene4914_novel01	5	3615182	3618076	+	2
Novelgene4936	Novelgene4936_novel01	5	10205103	10209512	+	2
Novelgene4959	Novelgene4959_novel05	5	16470234	16472123	+	1
Novelgene4978	Novelgene4978_novel01	5	18600989	18604778	+	1
Novelgene4979	Novelgene4979_novel01	5	18619017	18621706	+	1
Novelgene4983	Novelgene4983_novel01	5	21176469	21179371	+	1
Novelgene4997	Novelgene4997_novel01	5	25514631	25516573	+	1
Novelgene5000	Novelgene5000_novel01	5	29242720	29244236	+	1
Novelgene5001	Novelgene5001_novel02	5	30823785	30846973	+	4
Novelgene5035	Novelgene5035_novel01	5	34245302	34246875	+	1
Novelgene5036	Novelgene5036_novel01	5	34247772	34250440	+	1
Novelgene5037	Novelgene5037_novel01	5	34259742	34261448	+	1
Novelgene5039	Novelgene5039_novel01	5	34499183	34506277	+	4
Novelgene5040	Novelgene5040_novel01	5	34586720	34591213	+	3
Novelgene5087	Novelgene5087_novel01	5	40835374	40836562	+	1
Novelgene5104	Novelgene5104_novel01	5	43773451	43775277	+	1
Novelgene5106	Novelgene5106_novel01	5	44088140	44091027	+	1
Novelgene5109	Novelgene5109_novel02	5	44851007	44851443	+	1
Novelgene5110	Novelgene5110_novel01	5	44852996	44855676	+	1
Novelgene5129	Novelgene5129_novel01	5	57650679	57670984	+	3
Novelgene5130	Novelgene5130_novel01	5	57693488	57695379	+	1
Novelgene5154	Novelgene5154_novel03	5	60869120	60870480	+	1
Novelgene5156	Novelgene5156_novel01	5	61283818	61286972	+	1
Novelgene5157	Novelgene5157_novel01	5	61290631	61293624	+	1
Novelgene5159	Novelgene5159_novel01	5	62648299	62651031	+	1
Novelgene5171	Novelgene5171_novel02	5	66086840	66088994	+	1
Novelgene5174	Novelgene5174_novel01	5	68412517	68415139	+	1
Novelgene5185	Novelgene5185_novel01	5	69991050	69993558	+	1
Novelgene5202	Novelgene5202_novel01	5	71881513	71917356	+	5
Novelgene5254	Novelgene5254_novel01	5	79974532	79976368	+	1
Novelgene5265	Novelgene5265_novel01	5	80879240	80880293	+	1
Novelgene5282	Novelgene5282_novel01	5	83859136	83861413	+	1
Novelgene5296	Novelgene5296_novel01	5	85500855	85503273	+	1
Novelgene5297	Novelgene5297_novel01	5	85514386	85517548	+	1
Novelgene5298	Novelgene5298_novel01	5	85861093	85862617	+	1
Novelgene5299	Novelgene5299_novel01	5	85920055	85922362	+	1
Novelgene5361	Novelgene5361_novel01	5	101390193	101391852	+	1
Novelgene5362	Novelgene5362_novel01	5	101472836	101475934	+	1
Novelgene5365	Novelgene5365_novel01	5	101897040	101900699	+	1
Novelgene5374	Novelgene5374_novel01	5	104135383	104137896	+	1
Novelgene5375	Novelgene5375_novel01	5	104155169	104157699	+	1
Novelgene5379	Novelgene5379_novel01	5	104196314	104198158	+	1
Novelgene5380	Novelgene5380_novel01	5	104216895	104219633	+	1
Novelgene5381	Novelgene5381_novel01	5	104225854	104228549	+	1
Novelgene5383	Novelgene5383_novel01	5	104255260	104259228	+	1
Novelgene5384	Novelgene5384_novel01	5	104266125	104268223	+	1
Novelgene5413	Novelgene5413_novel01	5	107674709	107677088	+	1
Novelgene5450	Novelgene5450_novel01	5	113597341	113598577	+	1
Novelgene5472	Novelgene5472_novel01	5	119267071	119268597	+	1
Novelgene5473	Novelgene5473_novel06	5	120434433	120435829	+	1
Novelgene5487	Novelgene5487_novel01	5	127038459	127040166	+	1
Novelgene5487	Novelgene5487_novel02	5	127039160	127041025	+	1
Novelgene5536	Novelgene5536_novel01	5	132094104	132098797	+	2
Novelgene5546	Novelgene5546_novel01	5	132979559	132980950	+	2
Novelgene5559	Novelgene5559_novel01	5	135013891	135015978	+	1
Novelgene5560	Novelgene5560_novel01	5	135023745	135025007	+	1
Novelgene5562	Novelgene5562_novel01	5	135403056	135404566	+	1
Novelgene5565	Novelgene5565_novel01	5	136644251	136646882	+	1
Novelgene5591	Novelgene5591_novel01	5	138492289	138500507	+	2
Novelgene5622	Novelgene5622_novel01	5	141922020	141922354	+	1
Novelgene5628	Novelgene5628_novel01	5	142303804	142306935	+	3
Novelgene5630	Novelgene5630_novel01	5	143241883	143244504	+	1
Novelgene5639	Novelgene5639_novel01	5	145381975	145383690	+	1
Novelgene5649	Novelgene5649_novel01	5	147857642	147861337	+	1
Novelgene5651	Novelgene5651_novel01	5	148891377	148892836	+	1
Novelgene5653	Novelgene5653_novel01	5	149139224	149141389	+	1
Novelgene5659	Novelgene5659_novel03	5	149663341	149669404	+	2
Novelgene5659	Novelgene5659_novel04	5	149663510	149669427	+	2
Novelgene5745	Novelgene5745_novel01	5	173604309	173606653	+	1
Novelgene5747	Novelgene5747_novel01	5	173674517	173677224	+	1
Novelgene5748	Novelgene5748_novel01	5	173678736	173681555	+	1
Novelgene5761	Novelgene5761_novel01	5	176784464	176791235	+	3
Novelgene5801	Novelgene5801_novel01	4	312710	327423	+	2
Novelgene5821	Novelgene5821_novel01	4	3743765	3746510	+	1
Novelgene5821	Novelgene5821_novel03	4	3746030	3748441	+	2
Novelgene5861	Novelgene5861_novel01	4	8159059	8161205	+	1
Novelgene5864	Novelgene5864_novel01	4	8977092	8981035	+	6
Novelgene5879	Novelgene5879_novel01	4	10898797	10902645	+	1
Novelgene5881	Novelgene5881_novel01	4	10925541	10928085	+	1
Novelgene5886	Novelgene5886_novel01	4	11359719	11361639	+	1
Novelgene5893	Novelgene5893_novel01	4	12846939	12848874	+	1
Novelgene5894	Novelgene5894_novel01	4	13252592	13254970	+	1
Novelgene5901	Novelgene5901_novel01	4	13635183	13636684	+	1
Novelgene5913	Novelgene5913_novel01	4	15768507	15770726	+	2
Novelgene5914	Novelgene5914_novel01	4	15918584	15931441	+	4
Novelgene5914	Novelgene5914_novel02	4	15918584	15931450	+	2
Novelgene5930	Novelgene5930_novel01	4	18848292	18851776	+	1
Novelgene5934	Novelgene5934_novel01	4	19147021	19148236	+	1
Novelgene5978	Novelgene5978_novel01	4	25538117	25540353	+	1
Novelgene5990	Novelgene5990_novel01	4	28287807	28288985	+	1
Novelgene5994	Novelgene5994_novel01	4	35021544	35023793	+	1
Novelgene6047	Novelgene6047_novel01	4	49709960	49711780	+	5
Novelgene6074	Novelgene6074_novel01	4	66214958	66216222	+	1
Novelgene6075	Novelgene6075_novel01	4	66272135	66274864	+	1
Novelgene6076	Novelgene6076_novel01	4	67368958	67374870	+	1
Novelgene6109	Novelgene6109_novel01	4	73352154	73353601	+	1
Novelgene6113	Novelgene6113_novel01	4	74460743	74462090	+	1
Novelgene6167	Novelgene6167_novel01	4	83231326	83233279	+	1
Novelgene6305	Novelgene6305_novel01	4	110669140	110670897	+	1
Novelgene6306	Novelgene6306_novel01	4	110946286	110950870	+	1
Novelgene6307	Novelgene6307_novel01	4	111112732	111115473	+	1
Novelgene6308	Novelgene6308_novel01	4	111466840	111473974	+	1
Novelgene6309	Novelgene6309_novel01	4	111580081	111581702	+	1
Novelgene6310	Novelgene6310_novel01	4	111772223	111774030	+	1
Novelgene6312	Novelgene6312_novel01	4	111791528	111794022	+	1
Novelgene6330	Novelgene6330_novel01	4	114486437	114491108	+	1
Novelgene6334	Novelgene6334_novel01	4	114756477	114760449	+	1
Novelgene6335	Novelgene6335_novel01	4	114805978	114808272	+	1
Novelgene6337	Novelgene6337_novel01	4	116965257	116966324	+	1
Novelgene6350	Novelgene6350_novel01	4	120048867	120051318	+	1
Novelgene6364	Novelgene6364_novel01	4	124599086	124600775	+	1
Novelgene6365	Novelgene6365_novel01	4	124605963	124609096	+	1
Novelgene6371	Novelgene6371_novel01	4	124917422	124920053	+	1
Novelgene6372	Novelgene6372_novel01	4	125060284	125063048	+	1
Novelgene6373	Novelgene6373_novel01	4	125265337	125266905	+	1
Novelgene6395	Novelgene6395_novel01	4	138250047	138252227	+	1
Novelgene6488	Novelgene6488_novel01	4	152685178	152688328	+	1
Novelgene6503	Novelgene6503_novel01	4	157668522	157671420	+	1
Novelgene6505	Novelgene6505_novel01	4	157712599	157713999	+	1
Novelgene6507	Novelgene6507_novel01	4	157789397	157790970	+	1
Novelgene6511	Novelgene6511_novel01	4	158725723	158728230	+	1
Novelgene6522	Novelgene6522_novel01	4	165841619	165843019	+	1
Novelgene6541	Novelgene6541_novel01	4	173697494	173700181	+	1
Novelgene6551	Novelgene6551_novel01	4	182803168	182809434	+	1
Novelgene6553	Novelgene6553_novel01	4	182820023	182824321	+	2
Novelgene6565	Novelgene6565_novel01	4	184479112	184480456	+	1
Novelgene6584	Novelgene6584_novel02	4	186726818	186728587	+	1
Novelgene6586	Novelgene6586_novel01	4	186884371	186889123	+	1
Novelgene6597	Novelgene6597_novel01	7	537547	539544	+	1
Novelgene6633	Novelgene6633_novel01	7	2465616	2467121	+	2
Novelgene6671	Novelgene6671_novel01	7	8384383	8386194	+	1
Novelgene6685	Novelgene6685_novel01	7	15184995	15187712	+	1
Novelgene6695	Novelgene6695_novel01	7	17771968	17773704	+	1
Novelgene6723	Novelgene6723_novel02	7	22398467	22399422	+	1
Novelgene6751	Novelgene6751_novel01	7	23474779	23476155	+	1
Novelgene6793	Novelgene6793_novel01	7	27456373	27458874	+	2
Novelgene6852	Novelgene6852_novel01	7	34903751	34906660	+	1
Novelgene6885	Novelgene6885_novel01	7	39617452	39618766	+	1
Novelgene6886	Novelgene6886_novel01	7	40102637	40104276	+	1
Novelgene6887	Novelgene6887_novel01	7	40904691	40908211	+	2
Novelgene6898	Novelgene6898_novel02	7	42887444	42888884	+	1
Novelgene6919	Novelgene6919_novel01	7	44083401	44085194	+	1
Novelgene6934	Novelgene6934_novel01	7	46151248	46152801	+	1
Novelgene6949	Novelgene6949_novel01	7	47633932	47635394	+	1
Novelgene6949	Novelgene6949_novel02	7	47635335	47639363	+	3
Novelgene6955	Novelgene6955_novel01	7	50436723	50442689	+	1
Novelgene6976	Novelgene6976_novel01	7	55212714	55215897	+	2
Novelgene7035	Novelgene7035_novel01	7	76707027	76709157	+	1
Novelgene7036	Novelgene7036_novel01	7	76720524	76722535	+	1
Novelgene7040	Novelgene7040_novel01	7	77511492	77512590	+	1
Novelgene7082	Novelgene7082_novel01	7	85226242	85227587	+	1
Novelgene7138	Novelgene7138_novel01	7	96905639	96908908	+	1
Novelgene7174	Novelgene7174_novel01	7	100798490	100799034	+	1
Novelgene7261	Novelgene7261_novel01	7	112759279	112761744	+	1
Novelgene7266	Novelgene7266_novel01	7	113266601	113269663	+	1
Novelgene7267	Novelgene7267_novel01	7	113467067	113492021	+	3
Novelgene7268	Novelgene7268_novel01	7	115053873	115055555	+	1
Novelgene7269	Novelgene7269_novel01	7	116670498	116671828	+	1
Novelgene7280	Novelgene7280_novel01	7	122212371	122214474	+	1
Novelgene7284	Novelgene7284_novel01	7	122261413	122263565	+	1
Novelgene7294	Novelgene7294_novel01	7	128100347	128102955	+	1
Novelgene7331	Novelgene7331_novel01	7	132773250	132776488	+	1
Novelgene7340	Novelgene7340_novel01	7	134084411	134084918	+	1
Novelgene7345	Novelgene7345_novel01	7	135171842	135173313	+	1
Novelgene7365	Novelgene7365_novel04	7	139036087	139036948	+	2
Novelgene7401	Novelgene7401_novel01	7	142853414	142854988	+	1
Novelgene7426	Novelgene7426_novel01	7	149502748	149505276	+	1
Novelgene7427	Novelgene7427_novel01	7	149542748	149546174	+	1
Novelgene7430	Novelgene7430_novel01	7	150227715	150229592	+	1
Novelgene7469	Novelgene7469_novel01	7	157432966	157434696	+	1
Novelgene7493	Novelgene7493_novel01	6	1272110	1274632	+	1
Novelgene7495	Novelgene7495_novel01	6	1304379	1306316	+	1
Novelgene7536	Novelgene7536_novel05	6	4010694	4013506	+	1
Novelgene7539	Novelgene7539_novel01	6	4317549	4319060	+	1
Novelgene7568	Novelgene7568_novel01	6	8498510	8499863	+	1
Novelgene7574	Novelgene7574_novel01	6	10426315	10429068	+	2
Novelgene7595	Novelgene7595_novel01	6	15243100	15245038	+	1
Novelgene7595	Novelgene7595_novel02	6	15243817	15245347	+	1
Novelgene7670	Novelgene7670_novel01	6	26285640	26297648	+	2
Novelgene7674	Novelgene7674_novel01	6	26856464	26858191	+	1
Novelgene7681	Novelgene7681_novel01	6	27795912	27796788	+	1
Novelgene7686	Novelgene7686_novel02	6	28238750	28240057	+	1
Novelgene7773	Novelgene7773_novel01	6	38643595	38645350	+	1
Novelgene7789	Novelgene7789_novel05	6	42094933	42096936	+	2
Novelgene7789	Novelgene7789_novel06	6	42098253	42099819	+	1
Novelgene7803	Novelgene7803_novel04	6	43910946	43919145	+	1
Novelgene7829	Novelgene7829_novel01	6	48080003	48083165	+	1
Novelgene7830	Novelgene7830_novel01	6	48091667	48094140	+	1
Novelgene7855	Novelgene7855_novel01	6	53767706	53770960	+	1
Novelgene7886	Novelgene7886_novel01	6	66259340	66277065	+	4
Novelgene7886	Novelgene7886_novel02	6	66259330	66277065	+	3
Novelgene7886	Novelgene7886_novel03	6	66259054	66276102	+	3
Novelgene7908	Novelgene7908_novel01	6	76828980	76831391	+	1
Novelgene7909	Novelgene7909_novel01	6	76873628	76877075	+	2
Novelgene7921	Novelgene7921_novel01	6	79267904	79268999	+	1
Novelgene7922	Novelgene7922_novel01	6	79290033	79301258	+	3
Novelgene7923	Novelgene7923_novel01	6	79303845	79306730	+	1
Novelgene7931	Novelgene7931_novel01	6	82035559	82038586	+	1
Novelgene7932	Novelgene7932_novel01	6	82101306	82115467	+	2
Novelgene7948	Novelgene7948_novel01	6	84615696	84618516	+	1
Novelgene7979	Novelgene7979_novel01	6	89118623	89120442	+	1
Novelgene7995	Novelgene7995_novel01	6	90508752	90511434	+	1
Novelgene8003	Novelgene8003_novel01	6	92408408	92411186	+	1
Novelgene8008	Novelgene8008_novel01	6	92901405	92906057	+	1
Novelgene8013	Novelgene8013_novel01	6	93738889	93740678	+	1
Novelgene8042	Novelgene8042_novel01	6	100170620	100173108	+	1
Novelgene8056	Novelgene8056_novel01	6	101074236	101075831	+	1
Novelgene8058	Novelgene8058_novel04	6	104489395	104497945	+	2
Novelgene8073	Novelgene8073_novel02	6	105408086	105411083	+	1
Novelgene8096	Novelgene8096_novel01	6	108031467	108032972	+	1
Novelgene8125	Novelgene8125_novel02	6	111908645	111946570	+	3
Novelgene8126	Novelgene8126_novel01	6	112014543	112018976	+	1
Novelgene8130	Novelgene8130_novel01	6	112880150	112884188	+	2
Novelgene8130	Novelgene8130_novel02	6	112880159	112924886	+	4
Novelgene8130	Novelgene8130_novel03	6	112898235	112901794	+	2
Novelgene8132	Novelgene8132_novel01	6	112978113	112981025	+	1
Novelgene8151	Novelgene8151_novel01	6	116605201	116607184	+	1
Novelgene8155	Novelgene8155_novel01	6	117611559	117613472	+	1
Novelgene8171	Novelgene8171_novel01	6	119371148	119373280	+	1
Novelgene8172	Novelgene8172_novel01	6	119848370	119850609	+	1
Novelgene8177	Novelgene8177_novel01	6	120128567	120130528	+	1
Novelgene8180	Novelgene8180_novel01	6	120706390	120708556	+	1
Novelgene8181	Novelgene8181_novel01	6	121052686	121055370	+	1
Novelgene8188	Novelgene8188_novel02	6	121905192	121925833	+	3
Novelgene8260	Novelgene8260_novel01	6	135771150	135778324	+	2
Novelgene8307	Novelgene8307_novel01	6	140853703	140856020	+	1
Novelgene8311	Novelgene8311_novel01	6	141602997	141604718	+	1
Novelgene8314	Novelgene8314_novel01	6	141678247	141689470	+	2
Novelgene8316	Novelgene8316_novel01	6	141718397	141722814	+	1
Novelgene8320	Novelgene8320_novel01	6	143524252	143525917	+	1
Novelgene8333	Novelgene8333_novel01	6	148091016	148093505	+	1
Novelgene8336	Novelgene8336_novel02	6	149497716	149498944	+	1
Novelgene8352	Novelgene8352_novel01	6	150492847	150494935	+	1
Novelgene8378	Novelgene8378_novel01	6	158230489	158232128	+	1
Novelgene8384	Novelgene8384_novel01	6	159822612	159824535	+	1
Novelgene8395	Novelgene8395_novel01	6	161302826	161338186	+	6
Novelgene8402	Novelgene8402_novel01	6	163599751	163601973	+	1
Novelgene8421	Novelgene8421_novel01	6	168344513	168359671	+	6
Novelgene8430	Novelgene8430_novel01	6	170201091	170203503	+	1
Novelgene8431	Novelgene8431_novel01	6	170223560	170227088	+	1
Novelgene8432	Novelgene8432_novel01	6	170229307	170230839	+	1
Novelgene8434	Novelgene8434_novel01	6	170532626	170535015	+	1
Novelgene8444	Novelgene8444_novel01	9	1495272	1498685	+	1
Novelgene8445	Novelgene8445_novel01	9	1959652	1963811	+	1
Novelgene8474	Novelgene8474_novel01	9	4489626	4490107	+	1
Novelgene8480	Novelgene8480_novel01	9	4889459	4890877	+	1
Novelgene8486	Novelgene8486_novel02	9	5617964	5621518	+	2
Novelgene8500	Novelgene8500_novel01	9	6134029	6136250	+	1
Novelgene8510	Novelgene8510_novel01	9	11014852	11016842	+	1
Novelgene8512	Novelgene8512_novel01	9	11040452	11042314	+	1
Novelgene8514	Novelgene8514_novel01	9	12529639	12531498	+	1
Novelgene8515	Novelgene8515_novel01	9	12580934	12583645	+	1
Novelgene8517	Novelgene8517_novel02	9	13097528	13099993	+	1
Novelgene8528	Novelgene8528_novel02	9	14606332	14608839	+	1
Novelgene8542	Novelgene8542_novel01	9	20282304	20285258	+	1
Novelgene8554	Novelgene8554_novel01	9	20622636	20624531	+	1
Novelgene8556	Novelgene8556_novel01	9	21431533	21433271	+	1
Novelgene8568	Novelgene8568_novel02	9	21561054	21564336	+	1
Novelgene8568	Novelgene8568_novel03	9	21561558	21564356	+	1
Novelgene8569	Novelgene8569_novel01	9	21576579	21578404	+	1
Novelgene8571	Novelgene8571_novel01	9	21582694	21584978	+	1
Novelgene8571	Novelgene8571_novel02	9	21584690	21590411	+	1
Novelgene8571	Novelgene8571_novel03	9	21588158	21591716	+	1
Novelgene8579	Novelgene8579_novel01	9	22405133	22407332	+	1
Novelgene8616	Novelgene8616_novel01	9	29225346	29227181	+	1
Novelgene8617	Novelgene8617_novel01	9	29243717	29246752	+	1
Novelgene8619	Novelgene8619_novel01	9	29336771	29338454	+	1
Novelgene8620	Novelgene8620_novel01	9	29362410	29364106	+	1
Novelgene8622	Novelgene8622_novel01	9	29406954	29409596	+	1
Novelgene8623	Novelgene8623_novel01	9	29578605	29580352	+	1
Novelgene8624	Novelgene8624_novel01	9	30662224	30666093	+	1
Novelgene8626	Novelgene8626_novel01	9	31853375	31854741	+	1
Novelgene8628	Novelgene8628_novel01	9	31973014	31975264	+	1
Novelgene8633	Novelgene8633_novel01	9	32335670	32337336	+	1
Novelgene8635	Novelgene8635_novel02	9	32537312	32538980	+	1
Novelgene8649	Novelgene8649_novel01	9	33371415	33374575	+	1
Novelgene8695	Novelgene8695_novel01	9	37036977	37038863	+	1
Novelgene8712	Novelgene8712_novel01	9	38190802	38194589	+	1
Novelgene8713	Novelgene8713_novel01	9	38403557	38408250	+	2
Novelgene8713	Novelgene8713_novel02	9	38406527	38408278	+	1
Novelgene8729	Novelgene8729_novel01	9	40110205	40110703	+	1
Novelgene8734	Novelgene8734_novel01	9	40987499	40987867	+	1
Novelgene8738	Novelgene8738_novel01	9	41502601	41505177	+	1
Novelgene8739	Novelgene8739_novel01	9	41505786	41507487	+	1
Novelgene8741	Novelgene8741_novel01	9	41533312	41538753	+	1
Novelgene8761	Novelgene8761_novel01	9	64552992	64554945	+	1
Novelgene8767	Novelgene8767_novel01	9	65776258	65777608	+	1
Novelgene8768	Novelgene8768_novel01	9	65982526	65985670	+	1
Novelgene8769	Novelgene8769_novel04	9	66265928	66267391	+	1
Novelgene8769	Novelgene8769_novel16	9	66270044	66319536	+	3
Novelgene8769	Novelgene8769_novel19	9	66273094	66275790	+	1
Novelgene8769	Novelgene8769_novel25	9	66304757	66306656	+	1
Novelgene8771	Novelgene8771_novel01	9	67728521	67730596	+	1
Novelgene8798	Novelgene8798_novel01	9	74400442	74403040	+	1
Novelgene8799	Novelgene8799_novel01	9	74414346	74419525	+	1
Novelgene8823	Novelgene8823_novel01	9	78501238	78503145	+	1
Novelgene8825	Novelgene8825_novel01	9	79103422	79105788	+	2
Novelgene8835	Novelgene8835_novel09	9	83068357	83070327	+	1
Novelgene8849	Novelgene8849_novel01	9	85134916	85137122	+	1
Novelgene8878	Novelgene8878_novel01	9	90286689	90290563	+	1
Novelgene8879	Novelgene8879_novel01	9	90294876	90297267	+	1
Novelgene8902	Novelgene8902_novel01	9	92293892	92295704	+	1
Novelgene8909	Novelgene8909_novel01	9	94489603	94491446	+	1
Novelgene8912	Novelgene8912_novel02	9	94549278	94550981	+	1
Novelgene8931	Novelgene8931_novel01	9	96055095	96057967	+	1
Novelgene8948	Novelgene8948_novel01	9	96881258	96883899	+	1
Novelgene8963	Novelgene8963_novel01	9	97876337	97877864	+	1
Novelgene8991	Novelgene8991_novel02	9	100353072	100355383	+	2
Novelgene8998	Novelgene8998_novel01	9	104165259	104167520	+	1
Novelgene8999	Novelgene8999_novel01	9	104681829	104682839	+	1
Novelgene9004	Novelgene9004_novel01	9	105074254	105075078	+	1
Novelgene9006	Novelgene9006_novel01	9	107222237	107230209	+	4
Novelgene9035	Novelgene9035_novel02	9	110256969	110261412	+	1
Novelgene9042	Novelgene9042_novel01	9	111355987	111356881	+	1
Novelgene9054	Novelgene9054_novel01	9	112195726	112214271	+	3
Novelgene9061	Novelgene9061_novel03	9	112378545	112379882	+	1
Novelgene9064	Novelgene9064_novel01	9	113058777	113060327	+	1
Novelgene9071	Novelgene9071_novel01	9	113684727	113686215	+	1
Novelgene9079	Novelgene9079_novel01	9	114718605	114721506	+	1
Novelgene9084	Novelgene9084_novel01	9	115691769	115692186	+	1
Novelgene9110	Novelgene9110_novel01	9	121061830	121064169	+	1
Novelgene9127	Novelgene9127_novel01	9	122914313	122914857	+	1
Novelgene9190	Novelgene9190_novel01	9	129771924	129777581	+	2
Novelgene9197	Novelgene9197_novel01	9	131373047	131373397	+	1
Novelgene9248	Novelgene9248_novel01	9	135130597	135135505	+	3
Novelgene9248	Novelgene9248_novel02	9	135130723	135138462	+	3
Novelgene9275	Novelgene9275_novel08	9	137299651	137302271	+	2
Novelgene9275	Novelgene9275_novel09	9	137299655	137302271	+	2
Novelgene9282	Novelgene9282_novel01	8	68786	70723	+	1
Novelgene9285	Novelgene9285_novel01	8	481406	485885	+	2
Novelgene9285	Novelgene9285_novel02	8	481407	485939	+	1
Novelgene9294	Novelgene9294_novel01	8	5142735	5144571	+	1
Novelgene9295	Novelgene9295_novel01	8	5181308	5182517	+	1
Novelgene9308	Novelgene9308_novel01	8	8386916	8389950	+	2
Novelgene9394	Novelgene9394_novel01	8	25513646	25516256	+	1
Novelgene9429	Novelgene9429_novel01	8	31179951	31182006	+	1
Novelgene9434	Novelgene9434_novel04	8	33366543	33369507	+	1
Novelgene9439	Novelgene9439_novel01	8	35075037	35076499	+	1
Novelgene9489	Novelgene9489_novel01	8	48870447	48873783	+	2
Novelgene9491	Novelgene9491_novel02	8	48929598	48931374	+	1
Novelgene9501	Novelgene9501_novel01	8	52613157	52615213	+	1
Novelgene9502	Novelgene9502_novel01	8	52619241	52621825	+	1
Novelgene9599	Novelgene9599_novel01	8	74189591	74190644	+	1
Novelgene9603	Novelgene9603_novel01	8	75093000	75143727	+	2
Novelgene9604	Novelgene9604_novel02	8	75216014	75217031	+	1
Novelgene9608	Novelgene9608_novel02	8	76221862	76224063	+	1
Novelgene9613	Novelgene9613_novel01	8	78195685	78197411	+	1
Novelgene9616	Novelgene9616_novel01	8	79030546	79032432	+	1
Novelgene9619	Novelgene9619_novel01	8	79128179	79129772	+	1
Novelgene9640	Novelgene9640_novel01	8	88860379	88887587	+	4
Novelgene9642	Novelgene9642_novel02	8	89098413	89100543	+	1
Novelgene9644	Novelgene9644_novel01	8	89240353	89242372	+	1
Novelgene9646	Novelgene9646_novel01	8	89271008	89276079	+	1
Novelgene9647	Novelgene9647_novel01	8	89293171	89295073	+	1
Novelgene9648	Novelgene9648_novel01	8	89468458	89470263	+	1
Novelgene9655	Novelgene9655_novel01	8	90054998	90056800	+	1
Novelgene9719	Novelgene9719_novel02	8	102761402	102763998	+	2
Novelgene9725	Novelgene9725_novel01	8	103451131	103455045	+	1
Novelgene9725	Novelgene9725_novel02	8	103451131	103452520	+	1
Novelgene9734	Novelgene9734_novel01	8	106297060	106298739	+	1
Novelgene9735	Novelgene9735_novel01	8	107230966	107234050	+	1
Novelgene9738	Novelgene9738_novel01	8	108515063	108515327	+	1
Novelgene9742	Novelgene9742_novel03	8	109225076	109226651	+	1
Novelgene9748	Novelgene9748_novel01	8	113656164	113658647	+	1
Novelgene9749	Novelgene9749_novel01	8	114331312	114333364	+	1
Novelgene9750	Novelgene9750_novel01	8	114348866	114354711	+	1
Novelgene9751	Novelgene9751_novel01	8	114447304	114448935	+	1
Novelgene9752	Novelgene9752_novel02	8	114590141	114592092	+	1
Novelgene9753	Novelgene9753_novel01	8	114594503	114600671	+	1
Novelgene9754	Novelgene9754_novel01	8	114617107	114619511	+	1
Novelgene9755	Novelgene9755_novel01	8	114646793	114686961	+	4
Novelgene9755	Novelgene9755_novel02	8	114648374	114650496	+	1
Novelgene9755	Novelgene9755_novel05	8	114678051	114679967	+	1
Novelgene9755	Novelgene9755_novel06	8	114685464	114687534	+	1
Novelgene9757	Novelgene9757_novel01	8	114705218	114706448	+	1
Novelgene9761	Novelgene9761_novel01	8	114759137	114762968	+	1
Novelgene9764	Novelgene9764_novel01	8	114802993	114806086	+	1
Novelgene9766	Novelgene9766_novel01	8	114816038	114817885	+	1
Novelgene9767	Novelgene9767_novel01	8	114839433	114842632	+	1
Novelgene9768	Novelgene9768_novel01	8	114860911	114863854	+	1
Novelgene9769	Novelgene9769_novel01	8	114864775	114865993	+	1
Novelgene9770	Novelgene9770_novel01	8	114902464	114902990	+	1
Novelgene9772	Novelgene9772_novel01	8	114940208	114942189	+	1
Novelgene9773	Novelgene9773_novel04	8	114969078	114974326	+	1
Novelgene9773	Novelgene9773_novel07	8	114996319	114997333	+	2
Novelgene9792	Novelgene9792_novel01	8	116361675	116363837	+	1
Novelgene9793	Novelgene9793_novel01	8	116454164	116455090	+	1
Novelgene9845	Novelgene9845_novel01	8	119262697	119265252	+	1
Novelgene9858	Novelgene9858_novel01	8	121334411	121405701	+	4
Novelgene9858	Novelgene9858_novel02	8	121334761	121405708	+	4
Novelgene9867	Novelgene9867_novel01	8	123480622	123482142	+	2
Novelgene9871	Novelgene9871_novel01	8	123546808	123548403	+	1
Novelgene9890	Novelgene9890_novel01	8	126843472	126845298	+	1
Novelgene9891	Novelgene9891_novel01	8	127041314	127043550	+	1
Novelgene9892	Novelgene9892_novel01	8	127065708	127067551	+	1
Novelgene9913	Novelgene9913_novel01	8	127788379	127791022	+	2
Novelgene9916	Novelgene9916_novel01	8	128323131	128335388	+	2
Novelgene9916	Novelgene9916_novel02	8	128323131	128340821	+	3
Novelgene9916	Novelgene9916_novel03	8	128323134	128340708	+	3
Novelgene9939	Novelgene9939_novel01	8	130558708	130560456	+	1
Novelgene9951	Novelgene9951_novel01	8	134828690	134832309	+	1
Novelgene9952	Novelgene9952_novel01	8	137040986	137093313	+	4
Novelgene9997	Novelgene9997_novel01	8	142176904	142182979	+	2
