# Supplementary material for: Long Read Single-Molecule Real-Time Sequencing Elucidates Transcriptome-Wide Heterogeneity and Complexity in Esophageal Squamous Cells
Source: Front Genet. 2019 Oct 4;10:915. doi: 10.3389/fgene.2019.00915 (PMC6787290; doi:10.3389/fgene.2019.00915)
Supplement: Supplementary file 3 [file Table_3.xlsx]

## Sheet: Predicted pre-miRNAs
Supplementary Table 3: Predicted pre-miRNAs
GeneID	IsoformID	miRNA_ID	Chromosome	Start	End	Strand	Exon_number
Novelgene0010	Novelgene0010_novel05	hsa-mir-10401	KI270733.1	122697	126735	+	2
Novelgene0010	Novelgene0010_novel08	hsa-mir-10401	KI270733.1	122697	171526	+	2
Novelgene0010	Novelgene0010_novel10	hsa-mir-10401	KI270733.1	122697	124631	+	1
Novelgene0010	Novelgene0010_novel11	hsa-mir-10401	KI270733.1	122697	125515	+	1
Novelgene0010	Novelgene0010_novel12	hsa-mir-10401	KI270733.1	122697	173642	+	3
ENSG00000132623	ENSG00000132623_novel13	hsa-mir-548t	20	10056316	10058292	+	1
Novelgene0223	Novelgene0223_novel01	MI0013164	20	41289177	41292034	+	1
Novelgene1078	Novelgene1078_novel01	hsa-mir-3917	1	25903710	25906463	+	1
Novelgene1122	Novelgene1122_novel01	hsa-mir-3135a	1	31013004	31014299	+	1
Novelgene1237	Novelgene1237_novel01	MI0015226	1	43376285	43381999	+	2
Novelgene1327	Novelgene1327_novel02	MI0015226	1	53777057	53779142	+	1
Novelgene16805	Novelgene16805_novel01	MI0015226	2	235970156	235976835	-	2
ENSG00000164402	ENSG00000164402_novel19	MI0031992	5	132756007	132758602	-	1
Novelgene5017	Novelgene5017_novel01	MI0012850	5	32378923	32379502	+	1
Novelgene5303	Novelgene5303_novel01	MI0030150	5	88663862	88666978	+	1
Novelgene5781	Novelgene5781_novel01	hsa-mir-4448	5	179989813	179991309	+	1
ENSG00000221838	ENSG00000221838_novel12	MI0015226	7	100109065	100109894	+	1
ENSG00000233559	ENSG00000233559_novel01	MI0002660	7	130875622	130877053	+	1
ENSG00000234565	ENSG00000234565_novel04	MI0013164	7	149122687	149126237	+	4
ENSG00000237886	ENSG00000237886_novel01	hsa-mir-4674	9	136546153	136549741	+	1
Novelgene8901	Novelgene8901_novel03	hsa-mir-3651	9	92292202	92293695	+	1
ENSG00000252764	ENSG00000252764_novel02	hsa-mir-7705	8	100650834	100703326	+	3
ENSG00000252764	ENSG00000252764_novel09	hsa-mir-7705	8	100702916	100703288	+	1
Novelgene10034	Novelgene10034_novel20	hsa-mir-10401	GL000220.1	112024	150582	+	2
ENSG00000109911	ENSG00000109911_novel06	MI0015226	11	31685281	31689442	+	1
Novelgene11060	Novelgene11060_novel02	hsa-mir-5579	11	79420685	79423663	+	1
Novelgene11693	Novelgene11693_novel01	MI0039187	10	63371338	63373383	+	1
Novelgene11965	Novelgene11965_novel02	hsa-mir-2110	10	114169263	114174178	+	2
ENSG00000073417	ENSG00000073417_novel26	MI0015226	15	85096305	85098956	+	1
ENSG00000103653	ENSG00000103653_novel26	hsa-mir-4513	15	74788525	74795908	+	1
Novelgene14157	Novelgene14157_novel01	hsa-mir-4709	14	74479948	74480288	+	1
Novelgene14689	Novelgene14689_novel01	MI0004647	17	48874161	48874711	+	2
Novelgene14828	Novelgene14828_novel02	MI0004648	17	75167730	75168129	+	1
ENSG00000267959	ENSG00000267959_novel13	hsa-mir-3188	19	18282078	18283236	+	1
Novelgene15387	Novelgene15387_novel01	hsa-mir-6790	19	6391473	6393133	+	1
Novelgene15868	Novelgene15868_novel01	MI0015168	18	39620808	39622738	+	1
