# Supplementary material for: Long Read Single-Molecule Real-Time Sequencing Elucidates Transcriptome-Wide Heterogeneity and Complexity in Esophageal Squamous Cells
Source: Front Genet. 2019 Oct 4;10:915. doi: 10.3389/fgene.2019.00915 (PMC6787290; doi:10.3389/fgene.2019.00915)
Supplement: Supplementary file 4 [file Table_4.xlsx]

## Sheet: Diversity scores
Supplementary table 4: Diversity scores of expressed genes in esophageal cells
Gene_id	KYSE140vsSHEE	KYSE510vsSHEE	SHEECvsSHEE	TE5vsSHEE	D score	Positive regulation of GTPase activity（GO:0043547）	Cellular response to DNA damage stimulus(GO:0006974)	DNA repair(GO:0006281)
ENSG00000002822	1	1	1	1	4
ENSG00000008869	1	1	1	1	4
ENSG00000009790	1	1	1	1	4
ENSG00000020129	1	1	1	1	4
ENSG00000021762	1	1	1	1	4
ENSG00000038219	1	1	1	1	4		biorientation of chromosomes in cell division 1 like 1(BOD1L1)	biorientation of chromosomes in cell division 1 like 1(BOD1L1)
ENSG00000047056	1	1	1	1	4
ENSG00000053747	1	1	1	1	4
ENSG00000053918	1	1	1	1	4
ENSG00000054598	1	1	1	1	4
ENSG00000056736	1	1	1	1	4
ENSG00000068078	1	1	1	1	4	fibroblast growth factor receptor 3(FGFR3)
ENSG00000068383	1	1	1	1	4
ENSG00000069020	1	1	1	1	4
ENSG00000072840	1	1	1	1	4
ENSG00000074964	1	1	1	1	4	Rho guanine nucleotide exchange factor 10 like(ARHGEF10L)
ENSG00000078018	1	1	1	1	4
ENSG00000080503	1	1	1	1	4
ENSG00000080823	1	1	1	1	4
ENSG00000081923	1	1	1	1	4
ENSG00000083457	1	1	1	1	4
ENSG00000090266	1	1	1	1	4
ENSG00000093217	1	1	1	1	4
ENSG00000100068	1	1	1	1	4
ENSG00000100207	1	1	1	1	4
ENSG00000100294	1	1	1	1	4
ENSG00000100629	1	1	1	1	4
ENSG00000101440	1	1	1	1	4
ENSG00000102393	1	1	1	1	4
ENSG00000103888	1	1	1	1	4
ENSG00000104081	1	1	1	1	4
ENSG00000104093	1	1	1	1	4
ENSG00000104356	1	1	1	1	4
ENSG00000105821	1	1	1	1	4
ENSG00000105877	1	1	1	1	4
ENSG00000106268	1	1	1	1	4			nudix hydrolase 1(NUDT1)
ENSG00000108469	1	1	1	1	4			RecQ like helicase 5(RECQL5)
ENSG00000110063	1	1	1	1	4
ENSG00000111252	1	1	1	1	4
ENSG00000112144	1	1	1	1	4
ENSG00000112425	1	1	1	1	4
ENSG00000112659	1	1	1	1	4
ENSG00000113070	1	1	1	1	4	heparin binding EGF like growth factor(HBEGF)
ENSG00000114770	1	1	1	1	4
ENSG00000116127	1	1	1	1	4
ENSG00000117472	1	1	1	1	4
ENSG00000118162	1	1	1	1	4
ENSG00000120697	1	1	1	1	4
ENSG00000120860	1	1	1	1	4
ENSG00000121073	1	1	1	1	4
ENSG00000124496	1	1	1	1	4
ENSG00000125356	1	1	1	1	4
ENSG00000128203	1	1	1	1	4
ENSG00000128335	1	1	1	1	4
ENSG00000130332	1	1	1	1	4
ENSG00000130349	1	1	1	1	4
ENSG00000130749	1	1	1	1	4
ENSG00000130856	1	1	1	1	4
ENSG00000130940	1	1	1	1	4
ENSG00000131149	1	1	1	1	4
ENSG00000131437	1	1	1	1	4
ENSG00000132016	1	1	1	1	4
ENSG00000133026	1	1	1	1	4
ENSG00000133315	1	1	1	1	4		MACRO domain containing 1(MACROD1)
ENSG00000133710	1	1	1	1	4
ENSG00000134215	1	1	1	1	4	vav guanine nucleotide exchange factor 3(VAV3)	vav guanine nucleotide exchange factor 3(VAV3)
ENSG00000134569	1	1	1	1	4
ENSG00000135423	1	1	1	1	4
ENSG00000135976	1	1	1	1	4
ENSG00000136404	1	1	1	1	4
ENSG00000137103	1	1	1	1	4
ENSG00000137802	1	1	1	1	4
ENSG00000138036	1	1	1	1	4
ENSG00000138111	1	1	1	1	4
ENSG00000138398	1	1	1	1	4
ENSG00000138658	1	1	1	1	4
ENSG00000138688	1	1	1	1	4
ENSG00000140396	1	1	1	1	4
ENSG00000140451	1	1	1	1	4			PIF1 5'-to-3' DNA helicase(PIF1)
ENSG00000141527	1	1	1	1	4
ENSG00000142197	1	1	1	1	4
ENSG00000143952	1	1	1	1	4
ENSG00000144040	1	1	1	1	4
ENSG00000144357	1	1	1	1	4
ENSG00000144504	1	1	1	1	4
ENSG00000145743	1	1	1	1	4
ENSG00000145781	1	1	1	1	4
ENSG00000146067	1	1	1	1	4
ENSG00000146414	1	1	1	1	4		SNF2 histone linker PHD RING helicase(SHPRH)	SNF2 histone linker PHD RING helicase(SHPRH)
ENSG00000146677	1	1	1	1	4
ENSG00000147050	1	1	1	1	4
ENSG00000147324	1	1	1	1	4
ENSG00000147996	1	1	1	1	4
ENSG00000148225	1	1	1	1	4
ENSG00000148950	1	1	1	1	4
ENSG00000149289	1	1	1	1	4
ENSG00000151023	1	1	1	1	4
ENSG00000151131	1	1	1	1	4
ENSG00000151552	1	1	1	1	4
ENSG00000151806	1	1	1	1	4
ENSG00000152117	1	1	1	1	4
ENSG00000152127	1	1	1	1	4
ENSG00000153815	1	1	1	1	4
ENSG00000156931	1	1	1	1	4
ENSG00000156973	1	1	1	1	4
ENSG00000157168	1	1	1	1	4	neuregulin 1(NRG1)
ENSG00000157985	1	1	1	1	4	ArfGAP with GTPase domain, ankyrin repeat and PH domain 1(AGAP1)
ENSG00000158715	1	1	1	1	4
ENSG00000159459	1	1	1	1	4
ENSG00000160172	1	1	1	1	4
ENSG00000162927	1	1	1	1	4
ENSG00000163482	1	1	1	1	4
ENSG00000163689	1	1	1	1	4
ENSG00000163959	1	1	1	1	4
ENSG00000163961	1	1	1	1	4		ring finger protein 168(RNF168)
ENSG00000164093	1	1	1	1	4
ENSG00000164136	1	1	1	1	4
ENSG00000167136	1	1	1	1	4
ENSG00000167523	1	1	1	1	4
ENSG00000168653	1	1	1	1	4
ENSG00000168781	1	1	1	1	4
ENSG00000170464	1	1	1	1	4
ENSG00000171159	1	1	1	1	4
ENSG00000171735	1	1	1	1	4
ENSG00000172671	1	1	1	1	4
ENSG00000173295	1	1	1	1	4
ENSG00000174327	1	1	1	1	4
ENSG00000174547	1	1	1	1	4
ENSG00000174705	1	1	1	1	4
ENSG00000175879	1	1	1	1	4
ENSG00000177000	1	1	1	1	4
ENSG00000177879	1	1	1	1	4
ENSG00000177888	1	1	1	1	4
ENSG00000178229	1	1	1	1	4
ENSG00000178301	1	1	1	1	4
ENSG00000178694	1	1	1	1	4
ENSG00000178980	1	1	1	1	4
ENSG00000179361	1	1	1	1	4
ENSG00000181690	1	1	1	1	4
ENSG00000181991	1	1	1	1	4
ENSG00000183060	1	1	1	1	4
ENSG00000184634	1	1	1	1	4
ENSG00000185187	1	1	1	1	4
ENSG00000185684	1	1	1	1	4
ENSG00000185761	1	1	1	1	4
ENSG00000185920	1	1	1	1	4
ENSG00000186222	1	1	1	1	4
ENSG00000187210	1	1	1	1	4
ENSG00000187240	1	1	1	1	4
ENSG00000187266	1	1	1	1	4
ENSG00000188001	1	1	1	1	4
ENSG00000196700	1	1	1	1	4
ENSG00000197386	1	1	1	1	4
ENSG00000197442	1	1	1	1	4
ENSG00000197461	1	1	1	1	4	platelet derived growth factor subunit A(PDGFA)
ENSG00000197774	1	1	1	1	4			essential meiotic structure-specific endonuclease subunit 2(EME2)
ENSG00000198237	1	1	1	1	4
ENSG00000198258	1	1	1	1	4
ENSG00000198780	1	1	1	1	4
ENSG00000198794	1	1	1	1	4
ENSG00000198945	1	1	1	1	4
ENSG00000203761	1	1	1	1	4
ENSG00000204147	1	1	1	1	4
ENSG00000204681	1	1	1	1	4
ENSG00000207457	1	1	1	1	4
ENSG00000214826	1	1	1	1	4
ENSG00000223635	1	1	1	1	4
ENSG00000224078	1	1	1	1	4
ENSG00000224271	1	1	1	1	4
ENSG00000224877	1	1	1	1	4
ENSG00000225778	1	1	1	1	4
ENSG00000226526	1	1	1	1	4
ENSG00000227627	1	1	1	1	4
ENSG00000228506	1	1	1	1	4
ENSG00000229334	1	1	1	1	4
ENSG00000233184	1	1	1	1	4
ENSG00000233538	1	1	1	1	4
ENSG00000235944	1	1	1	1	4
ENSG00000237149	1	1	1	1	4
ENSG00000237945	1	1	1	1	4
ENSG00000238279	1	1	1	1	4
ENSG00000241307	1	1	1	1	4
ENSG00000241506	1	1	1	1	4
ENSG00000244265	1	1	1	1	4
ENSG00000247708	1	1	1	1	4
ENSG00000247925	1	1	1	1	4
ENSG00000251287	1	1	1	1	4
ENSG00000252764	1	1	1	1	4
ENSG00000253669	1	1	1	1	4
ENSG00000253888	1	1	1	1	4
ENSG00000259536	1	1	1	1	4
ENSG00000259986	1	1	1	1	4
ENSG00000263300	1	1	1	1	4
ENSG00000263893	1	1	1	1	4
ENSG00000267283	1	1	1	1	4
ENSG00000270934	1	1	1	1	4
ENSG00000272606	1	1	1	1	4
Novelgene0018	1	1	1	1	4
Novelgene10062	1	1	1	1	4
Novelgene10864	1	1	1	1	4
Novelgene11141	1	1	1	1	4
Novelgene11727	1	1	1	1	4
Novelgene12013	1	1	1	1	4
Novelgene12199	1	1	1	1	4
Novelgene12284	1	1	1	1	4
Novelgene1231	1	1	1	1	4
Novelgene12521	1	1	1	1	4
Novelgene12850	1	1	1	1	4
Novelgene13054	1	1	1	1	4
Novelgene14649	1	1	1	1	4
Novelgene14694	1	1	1	1	4
Novelgene15044	1	1	1	1	4
Novelgene15112	1	1	1	1	4
Novelgene15921	1	1	1	1	4
Novelgene17872	1	1	1	1	4
Novelgene1800	1	1	1	1	4
Novelgene18188	1	1	1	1	4
Novelgene1840	1	1	1	1	4
Novelgene18592	1	1	1	1	4
Novelgene1996	1	1	1	1	4
Novelgene2510	1	1	1	1	4
Novelgene3527	1	1	1	1	4
Novelgene4040	1	1	1	1	4
Novelgene4385	1	1	1	1	4
Novelgene4525	1	1	1	1	4
Novelgene4845	1	1	1	1	4
Novelgene5772	1	1	1	1	4
Novelgene6376	1	1	1	1	4
Novelgene6838	1	1	1	1	4
Novelgene8949	1	1	1	1	4
Novelgene8976	1	1	1	1	4
ENSG00000151148	1	1	1	0.964286	3.96429
ENSG00000048052	1	0.96	1	1	3.96
ENSG00000130158	0.958333	1	1	1	3.95833	dedicator of cytokinesis 6(DOCK6)
ENSG00000269713	1	1	0.954545	1	3.95455
ENSG00000122008	1	1	0.952381	1	3.95238			DNA polymerase kappa(POLK)
ENSG00000184381	0.95	1	1	1	3.95
ENSG00000158106	1	0.941176	1	1	3.94118
ENSG00000266338	1	1	0.941176	1	3.94118
ENSG00000116117	0.9375	1	1	1	3.9375
ENSG00000148143	0.9375	1	1	1	3.9375
ENSG00000103253	1	0.928571	1	1	3.92857
ENSG00000105426	1	1	1	0.928571	3.92857
ENSG00000110888	1	0.928571	1	1	3.92857
ENSG00000120647	0.928571	1	1	1	3.92857
ENSG00000132953	1	0.928571	1	1	3.92857
ENSG00000182923	0.928571	1	1	1	3.92857
ENSG00000122483	1	0.923077	1	1	3.92308
ENSG00000135365	1	0.923077	1	1	3.92308
ENSG00000149328	1	1	1	0.923077	3.92308
ENSG00000186166	0.923077	1	1	1	3.92308
ENSG00000197381	0.958333	0.961538	1	1	3.91987
ENSG00000122515	0.952381	0.965517	1	1	3.9179
ENSG00000044090	0.916667	1	1	1	3.91667
ENSG00000106100	1	1	0.916667	1	3.91667
ENSG00000145390	1	0.916667	1	1	3.91667
ENSG00000262879	1	0.916667	1	1	3.91667
ENSG00000273174	1	1	0.916667	1	3.91667
Novelgene8991	0.916667	1	1	1	3.91667
ENSG00000114982	1	0.96	0.956522	1	3.91652
ENSG00000001460	1	0.909091	1	1	3.90909
ENSG00000124104	1	1	1	0.909091	3.90909
ENSG00000146556	1	0.909091	1	1	3.90909
ENSG00000151413	1	0.909091	1	1	3.90909
ENSG00000176155	1	1	0.909091	1	3.90909
ENSG00000155313	1	0.941176	1	0.964286	3.90546
ENSG00000162825	1	0.954545	0.947368	1	3.90191
ENSG00000184922	0.933333	0.967742	1	1	3.90108
ENSG00000006432	1	0.9	1	1	3.9
ENSG00000085511	1	1	1	0.9	3.9
ENSG00000088538	0.9	1	1	1	3.9	dedicator of cytokinesis 3(DOCK3)
ENSG00000109756	1	0.9	1	1	3.9	Rap guanine nucleotide exchange factor 2(RAPGEF2)
ENSG00000149311	1	0.9	1	1	3.9		ATM serine/threonine kinase(ATM)	ATM serine/threonine kinase(ATM)
ENSG00000169231	1	0.9	1	1	3.9
ENSG00000176261	0.9	1	1	1	3.9
Novelgene13040	0.9	1	1	1	3.9
ENSG00000007341	1	0.954545	0.941176	1	3.89572
ENSG00000166435	0.894737	1	1	1	3.89474
ENSG00000103599	1	0.888889	1	1	3.88889
ENSG00000114735	1	0.888889	1	1	3.88889
ENSG00000134508	1	0.888889	1	1	3.88889
ENSG00000140853	1	1	0.888889	1	3.88889
ENSG00000142102	0.888889	1	1	1	3.88889
ENSG00000144791	1	1	1	0.888889	3.88889
ENSG00000161267	1	0.888889	1	1	3.88889
ENSG00000178177	0.888889	1	1	1	3.88889
ENSG00000178752	1	0.888889	1	1	3.88889
ENSG00000196295	0.888889	1	1	1	3.88889
ENSG00000255624	0.888889	1	1	1	3.88889
ENSG00000278390	1	1	0.888889	1	3.88889
Novelgene10837	1	0.888889	1	1	3.88889
Novelgene10928	0.888889	1	1	1	3.88889
Novelgene6980	1	1	0.888889	1	3.88889
ENSG00000225138	0.95	0.982456	1	0.953846	3.8863
ENSG00000085982	0.944444	1	1	0.941176	3.88562
ENSG00000068878	0.928571	0.956522	1	1	3.88509		proteasome activator subunit 4(PSME4)	proteasome activator subunit 4(PSME4)
ENSG00000151914	0.981982	0.952381	1	0.95	3.88436
ENSG00000169379	0.882353	1	1	1	3.88235
ENSG00000144815	1	0.909091	1	0.971429	3.88052
ENSG00000067365	1	0.95	0.928571	1	3.87857
ENSG00000181222	0.933333	0.944444	1	1	3.87778
ENSG00000107331	1	0.923077	1	0.954545	3.87762
ENSG00000103168	0.928571	1	1	0.947368	3.87594
ENSG00000081913	0.875	1	1	1	3.875
ENSG00000087842	1	1	0.875	1	3.875
ENSG00000105982	1	1	1	0.875	3.875
ENSG00000133624	0.875	1	1	1	3.875
ENSG00000169288	1	0.875	1	1	3.875
ENSG00000174839	1	0.875	1	1	3.875	DENN domain containing 6A(DENND6A)
ENSG00000197385	1	1	0.875	1	3.875
ENSG00000221817	1	0.875	1	1	3.875
ENSG00000272905	0.875	1	1	1	3.875
Novelgene0283	1	1	1	0.875	3.875
Novelgene13265	0.875	1	1	1	3.875
ENSG00000165138	0.941176	0.933333	1	1	3.87451
ENSG00000150760	0.956522	1	1	0.916667	3.87319	dedicator of cytokinesis 1(DOCK1)
ENSG00000136861	0.962963	1	1	0.909091	3.87205
ENSG00000187720	1	0.933333	0.9375	1	3.87083
ENSG00000160957	0.944444	1	1	0.925	3.86944			RecQ like helicase 4(RECQL4)
ENSG00000196873	1	0.904762	0.961538	1	3.8663
ENSG00000031003	0.928571	1	1	0.9375	3.86607	family with sequence similarity 13 member B(FAM13B)
ENSG00000070404	0.928571	0.9375	1	1	3.86607
ENSG00000164050	0.947368	0.916667	1	1	3.86404	plexin B1(PLXNB1)
ENSG00000185917	0.916667	0.947368	1	1	3.86404
ENSG00000071054	0.965517	0.925	1	0.96875	3.85927
ENSG00000056277	1	0.857143	1	1	3.85714
ENSG00000112379	1	0.857143	1	1	3.85714	ARFGEF family member 3(ARFGEF3)
ENSG00000115042	0.857143	1	1	1	3.85714
ENSG00000135587	1	0.857143	1	1	3.85714
ENSG00000152939	1	0.857143	1	1	3.85714
ENSG00000160961	0.857143	1	1	1	3.85714
ENSG00000172403	1	1	0.857143	1	3.85714
ENSG00000177370	1	0.857143	1	1	3.85714
ENSG00000185133	0.857143	1	1	1	3.85714
ENSG00000198919	1	0.857143	1	1	3.85714
ENSG00000203739	0.857143	1	1	1	3.85714
ENSG00000236242	0.857143	1	1	1	3.85714
ENSG00000245937	1	0.857143	1	1	3.85714
ENSG00000261221	0.857143	1	1	1	3.85714
ENSG00000168056	0.952381	0.941176	1	0.961538	3.8551
ENSG00000161904	0.944444	0.909091	1	1	3.85354
ENSG00000241973	0.933333	0.964286	1	0.954545	3.85216
ENSG00000144724	0.928571	1	1	0.923077	3.85165
ENSG00000129657	0.952381	0.941176	0.956522	1	3.85008
ENSG00000103197	0.964286	0.931034	1	0.954545	3.84987	tuberous sclerosis 2(TSC2)
ENSG00000107036	1	0.9375	0.95	0.96	3.8475	RIC1 homolog, RAB6A GEF complex partner 1(RIC1)
ENSG00000276550	0.925926	0.921053	1	1	3.84698
ENSG00000134278	1	0.928571	1	0.916667	3.84524
ENSG00000268043	1	0.928571	1	0.916667	3.84524
ENSG00000100731	0.9	0.9375	1	1	3.8375
ENSG00000096070	0.833333	1	1	1	3.83333
ENSG00000102543	0.833333	1	1	1	3.83333
ENSG00000111906	1	1	0.833333	1	3.83333
ENSG00000114739	1	0.833333	1	1	3.83333
ENSG00000116128	1	1	0.833333	1	3.83333
ENSG00000133619	1	1	0.833333	1	3.83333
ENSG00000138641	1	1	0.833333	1	3.83333
ENSG00000143375	1	0.833333	1	1	3.83333
ENSG00000146205	1	1	0.833333	1	3.83333
ENSG00000150477	0.833333	1	1	1	3.83333
ENSG00000157933	1	1	1	0.833333	3.83333
ENSG00000163626	1	0.833333	1	1	3.83333
ENSG00000167202	1	1	1	0.833333	3.83333
ENSG00000177853	0.833333	1	1	1	3.83333
ENSG00000182185	1	1	1	0.833333	3.83333			RAD51 paralog B(RAD51B)
ENSG00000185278	1	1	1	0.833333	3.83333
ENSG00000186056	1	0.833333	1	1	3.83333
ENSG00000186280	1	0.833333	1	1	3.83333
ENSG00000197779	1	0.833333	1	1	3.83333
ENSG00000264914	0.833333	1	1	1	3.83333
Novelgene0817	1	1	0.833333	1	3.83333
Novelgene13524	0.833333	1	1	1	3.83333
Novelgene1883	0.833333	1	1	1	3.83333
Novelgene9121	0.833333	1	1	1	3.83333
ENSG00000150967	0.9	1	1	0.933333	3.83333
ENSG00000105339	1	0.923077	0.909091	1	3.83217	DENN domain containing 3(DENND3)
ENSG00000155229	0.956522	0.964286	0.954545	0.956522	3.83187		MMS19 homolog, cytosolic iron-sulfur assembly component(MMS19)	MMS19 homolog, cytosolic iron-sulfur assembly component(MMS19)
Novelgene17440	0.965517	0.969697	0.958333	0.9375	3.83105
ENSG00000116977	0.954545	1	0.875	1	3.82955
ENSG00000149418	0.954545	0.958333	0.916667	1	3.82955
ENSG00000177706	0.928571	1	1	0.9	3.82857
ENSG00000188493	0.944444	0.944444	0.9375	1	3.82639
ENSG00000092621	0.932203	0.957447	0.973684	0.962963	3.8263
ENSG00000051341	1	1	0.9	0.925926	3.82593		DNA polymerase theta(POLQ)	DNA polymerase theta(POLQ)
ENSG00000013573	0.961538	0.967742	0.931034	0.965517	3.82583		DEAD/H-box helicase 11(DDX11)	DEAD/H-box helicase 11(DDX11)
ENSG00000119729	1	0.909091	0.916667	1	3.82576
ENSG00000176209	1	0.916667	1	0.909091	3.82576
ENSG00000064932	0.96	0.906977	1	0.958333	3.82531
ENSG00000135049	0.9375	0.95	1	0.9375	3.825
ENSG00000178038	1	0.9375	0.944444	0.941176	3.82312	ALS2 C-terminal like(ALS2CL)
ENSG00000128731	1	1	0.923077	0.9	3.82308	HECT and RLD domain containing E3 ubiquitin protein ligase 2(HERC2)	HECT and RLD domain containing E3 ubiquitin protein ligase 2(HERC2)
ENSG00000127419	1	0.818182	1	1	3.81818
ENSG00000169851	1	0.818182	1	1	3.81818
ENSG00000050393	0.928571	0.888889	1	1	3.81746
ENSG00000099290	0.96875	0.909091	0.939394	1	3.81723
ENSG00000052795	0.916667	1	1	0.9	3.81667
ENSG00000112763	1	0.9	0.916667	1	3.81667
ENSG00000244306	1	0.92	0.894737	1	3.81474
ENSG00000074657	0.9375	1	0.875	1	3.8125
ENSG00000157657	0.894737	0.916667	1	1	3.8114
ENSG00000140386	0.923077	0.933333	0.954545	1	3.81096
ENSG00000127603	0.964912	0.955556	0.911765	0.977273	3.80951
ENSG00000079335	0.909091	1	1	0.9	3.80909
ENSG00000116991	1	0.909091	1	0.9	3.80909	signal induced proliferation associated 1 like 2(SIPA1L2)
ENSG00000166801	1	0.964286	0.842105	1	3.80639
ENSG00000078900	0.888889	1	1	0.916667	3.80556		tumor protein p73(TP73)
ENSG00000160218	0.95	0.913043	1	0.941176	3.80422
ENSG00000126088	0.923077	0.933333	0.947368	1	3.80378
ENSG00000077238	1	0.875	0.928571	1	3.80357
ENSG00000167978	0.9375	0.923077	1	0.942857	3.80343
ENSG00000008513	0.869565	1	0.933333	1	3.8029
ENSG00000111907	0.928571	0.928571	0.944444	1	3.80159
ENSG00000002016	1	1	1	0.8	3.8		RAD52 homolog, DNA repair protein(RAD52)	RAD52 homolog, DNA repair protein(RAD52)
ENSG00000040531	0.866667	1	1	0.933333	3.8
ENSG00000080031	1	0.9	0.9	1	3.8
ENSG00000080200	1	1	0.8	1	3.8
ENSG00000100425	1	0.8	1	1	3.8
ENSG00000103550	0.8	1	1	1	3.8
ENSG00000127838	1	1	0.8	1	3.8
ENSG00000129197	1	0.8	1	1	3.8			RPA interacting protein(RPAIN)
ENSG00000137218	0.8	1	1	1	3.8	fibroblast growth factor receptor substrate 3(FRS3)
ENSG00000137601	0.8	1	1	1	3.8
ENSG00000140044	1	1	1	0.8	3.8
ENSG00000143479	1	1	0.8	1	3.8
ENSG00000145375	0.8	1	1	1	3.8
ENSG00000153975	1	0.8	1	1	3.8
ENSG00000161642	0.92	1	0.88	1	3.8		zinc finger protein 385A(ZNF385A)
ENSG00000164506	0.9	0.9	1	1	3.8	syntaxin binding protein 5(STXBP5)
ENSG00000167645	1	0.8	1	1	3.8
ENSG00000167964	1	0.8	1	1	3.8
ENSG00000187024	0.8	1	1	1	3.8
ENSG00000205593	1	1	0.8	1	3.8	DENN domain containing 6B(DENND6B)
ENSG00000206418	1	1	0.8	1	3.8
ENSG00000222043	1	0.8	1	1	3.8
ENSG00000242622	0.8	1	1	1	3.8
ENSG00000249348	1	1	1	0.8	3.8
ENSG00000279863	1	0.8	1	1	3.8
ENSG00000010803	0.925926	0.956522	1	0.916667	3.79911
ENSG00000139651	0.909091	0.888889	1	1	3.79798
ENSG00000172943	0.909091	0.941176	1	0.944444	3.79471
ENSG00000007392	0.952381	0.904762	0.9375	1	3.79464
ENSG00000137413	1	0.9375	0.857143	1	3.79464
ENSG00000170275	0.939394	0.923077	0.961538	0.969697	3.79371
ENSG00000183765	1	0.904762	0.947368	0.941176	3.79331		checkpoint kinase 2(CHEK2)
ENSG00000108840	0.947368	0.95	0.9375	0.958333	3.7932
ENSG00000100600	0.956522	0.944444	0.954545	0.9375	3.79301
ENSG00000100038	0.9375	0.941176	0.913043	1	3.79172
ENSG00000131697	0.941176	1	0.916667	0.933333	3.79118
ENSG00000157911	0.933333	0.933333	1	0.923077	3.78974
ENSG00000188153	0.906977	0.882353	1	1	3.78933
ENSG00000168014	0.9375	0.923077	0.928571	1	3.78915
ENSG00000161692	1	0.92	0.904762	0.962963	3.78772
ENSG00000166444	0.923077	0.863636	1	1	3.78671	suppression of tumorigenicity 5(ST5)
ENSG00000163050	0.95	0.944444	0.954545	0.9375	3.78649
ENSG00000197563	0.785714	1	1	1	3.78571
ENSG00000141564	1	0.909091	0.875	1	3.78409
ENSG00000120549	1	0.923077	0.904762	0.955556	3.78339
ENSG00000142798	1	0.9	0.882353	1	3.78235
ENSG00000135476	0.9	0.933333	0.947368	1	3.7807
ENSG00000204634	0.92	0.904762	0.954545	1	3.77931
ENSG00000275066	0.954545	1	1	0.823529	3.77807
ENSG00000162241	0.888889	0.888889	1	1	3.77778
ENSG00000119403	0.916667	0.923077	1	0.9375	3.77724
ENSG00000160190	1	0.888889	0.95	0.9375	3.77639
ENSG00000115687	0.9	0.875	1	1	3.775
ENSG00000126870	0.9	1	0.875	1	3.775
ENSG00000130758	0.875	1	1	0.9	3.775
ENSG00000167785	0.9	0.875	1	1	3.775
ENSG00000059588	0.972973	0.857143	1	0.944444	3.77456
ENSG00000049246	0.882353	0.944444	1	0.947368	3.77417
ENSG00000114302	0.904762	0.96	0.952381	0.956522	3.77366
ENSG00000133302	0.882353	0.952381	1	0.9375	3.77223		SMC5-SMC6 complex localization factor 1(SLF1)	SMC5-SMC6 complex localization factor 1(SLF1)
ENSG00000130119	0.916667	1	0.974359	0.880952	3.77198
ENSG00000099821	0.944444	0.9	1	0.926829	3.77127
ENSG00000120798	0.952381	0.892857	0.969697	0.954545	3.76948
ENSG00000127914	0.935484	1	0.833333	1	3.76882	A-kinase anchoring protein 9(AKAP9)
ENSG00000007384	0.92	0.952381	1	0.894737	3.76712
ENSG00000158863	0.964286	0.916667	1	0.885714	3.76667
ENSG00000140987	0.933333	1	1	0.833333	3.76667
ENSG00000125257	0.894737	0.933333	1	0.9375	3.76557
ENSG00000112877	0.956522	0.947368	0.904762	0.956522	3.76517
ENSG00000077942	0.902439	0.916667	1	0.945946	3.76505
ENSG00000100422	0.888889	0.928571	1	0.947368	3.76483
ENSG00000138835	1	0.941176	0.923077	0.9	3.76425	regulator of G-protein signaling 3(RGS3)
ENSG00000206562	1	0.95	0.875	0.9375	3.7625
ENSG00000143919	0.928571	0.916667	1	0.916667	3.7619
ENSG00000162408	1	0.833333	1	0.928571	3.7619
ENSG00000157827	0.947368	0.862069	0.952381	1	3.76182
ENSG00000121578	0.9	0.909091	0.952381	1	3.76147
ENSG00000213918	0.894737	1	0.866667	1	3.7614
ENSG00000110844	0.9	0.923077	0.9375	1	3.76058
ENSG00000187741	0.952381	0.909091	0.948718	0.95	3.76019			Fanconi anemia complementation group A(FANCA)
ENSG00000161638	0.966667	0.925926	0.939024	0.928571	3.76019
ENSG00000141013	0.892857	0.866667	1	1	3.75952
ENSG00000139880	0.904762	0.928571	1	0.923077	3.75641
ENSG00000154114	0.923077	0.916667	1	0.916667	3.75641
ENSG00000130714	1	0.833333	1	0.923077	3.75641
ENSG00000172732	0.923077	0.952381	0.928571	0.952381	3.75641			MUS81 structure-specific endonuclease subunit(MUS81)
ENSG00000125485	0.928571	0.9375	0.9375	0.952381	3.75595
ENSG00000150527	0.913043	0.930233	0.911765	1	3.75504
ENSG00000173889	0.928571	1	0.909091	0.916667	3.75433
ENSG00000101811	0.954545	0.928571	0.933333	0.9375	3.75395
ENSG00000110090	0.90625	0.96	0.9375	0.95	3.75375
ENSG00000076864	0.958333	0.894737	1	0.9	3.75307
ENSG00000160200	0.96	0.884615	0.95	0.958333	3.75295
ENSG00000159363	0.9375	0.92	1	0.894737	3.75224
ENSG00000161647	0.954545	1	0.947368	0.85	3.75191
ENSG00000006534	0.964286	0.9375	0.916667	0.933333	3.75179
ENSG00000131381	0.928571	0.9	0.923077	1	3.75165
ENSG00000047365	1	1	0.75	1	3.75
ENSG00000064393	1	1	1	0.75	3.75
ENSG00000111877	1	0.75	1	1	3.75
ENSG00000130731	1	1	1	0.75	3.75
ENSG00000134955	1	0.75	1	1	3.75
ENSG00000147119	1	1	0.75	1	3.75
ENSG00000148814	1	1	1	0.75	3.75
ENSG00000150433	1	0.75	1	1	3.75
ENSG00000151665	1	0.75	1	1	3.75
ENSG00000153291	0.75	1	1	1	3.75
ENSG00000166261	1	1	1	0.75	3.75
ENSG00000171992	1	1	0.75	1	3.75
ENSG00000174151	1	1	0.75	1	3.75
ENSG00000174720	1	1	1	0.75	3.75
ENSG00000176148	1	1	1	0.75	3.75
ENSG00000184209	0.75	1	1	1	3.75
ENSG00000185818	1	1	1	0.75	3.75
ENSG00000204084	1	1	0.75	1	3.75
ENSG00000223820	1	1	1	0.75	3.75
ENSG00000227855	1	1	1	0.75	3.75
Novelgene10595	1	0.75	1	1	3.75
Novelgene14510	1	1	0.75	1	3.75
Novelgene14884	1	1	1	0.75	3.75
ENSG00000011376	0.875	0.941176	1	0.933333	3.74951
ENSG00000123473	0.925926	0.923077	0.962963	0.9375	3.74947
ENSG00000151150	0.954545	0.857143	1	0.9375	3.74919
ENSG00000154222	0.923077	1	0.909091	0.916667	3.74883
ENSG00000229043	0.916667	0.909091	1	0.923077	3.74883
ENSG00000169062	0.875	0.944444	0.928571	1	3.74802
ENSG00000060656	0.952381	0.9	0.894737	1	3.74712
ENSG00000041802	0.9375	0.952381	0.923077	0.933333	3.74629
ENSG00000106683	0.888889	0.857143	1	1	3.74603
ENSG00000121989	0.888889	0.857143	1	1	3.74603
ENSG00000198393	0.857143	1	1	0.888889	3.74603
ENSG00000004142	0.933333	0.947368	0.941176	0.923077	3.74496
ENSG00000186283	0.9375	0.9375	0.928571	0.941176	3.74475
ENSG00000205485	0.933333	0.95	0.923077	0.9375	3.74391
ENSG00000072134	0.809524	1	0.933333	1	3.74286
ENSG00000198513	0.909091	1	1	0.833333	3.74242
ENSG00000187953	0.923077	1	1	0.818182	3.74126
ENSG00000226688	1	0.818182	1	0.923077	3.74126
ENSG00000103226	0.923077	0.916667	1	0.9	3.73974
ENSG00000162976	0.916667	0.923077	0.9	1	3.73974
ENSG00000092929	0.896552	0.934426	0.907895	1	3.73887
ENSG00000137177	0.928571	0.9	1	0.909091	3.73766
ENSG00000169905	1	0.909091	0.928571	0.9	3.73766
ENSG00000149483	0.928571	0.875	0.933333	1	3.7369
ENSG00000134744	0.866667	0.92	0.95	1	3.73667
ENSG00000271383	0.95	0.888889	0.944444	0.952381	3.73571
ENSG00000126934	0.928571	0.916667	0.954545	0.935484	3.73527
ENSG00000151466	1	0.818182	0.916667	1	3.73485
ENSG00000183087	0.904762	0.941176	1	0.888889	3.73483
ENSG00000153827	0.967742	0.906977	0.916667	0.942857	3.73424
ENSG00000107863	0.954545	1	0.933333	0.846154	3.73403
ENSG00000172888	0.916667	0.9	0.916667	1	3.73333
ENSG00000165392	1	0.869565	0.909091	0.954545	3.7332
ENSG00000171490	0.972973	0.878788	0.911765	0.96875	3.73228
ENSG00000072135	1	0.909091	0.9	0.923077	3.73217
ENSG00000100379	0.857143	0.875	1	1	3.73214
ENSG00000162542	1	0.875	1	0.857143	3.73214
ENSG00000184517	1	0.857143	1	0.875	3.73214
ENSG00000244026	1	1	0.875	0.857143	3.73214
ENSG00000100519	0.941176	0.947368	0.923077	0.916667	3.72829
ENSG00000070269	0.857143	0.961538	1	0.909091	3.72777
ENSG00000171163	0.909091	0.894737	1	0.923077	3.7269
ENSG00000092445	0.875	0.923077	1	0.928571	3.72665
ENSG00000099331	0.909091	0.88	0.9375	1	3.72659
ENSG00000186866	0.888889	0.909091	1	0.928571	3.72655
ENSG00000275835	0.92	0.923077	0.923077	0.96	3.72615
ENSG00000137200	0.941176	0.954545	0.941176	0.888889	3.72579
ENSG00000183735	0.916667	0.941176	0.923077	0.944444	3.72536
ENSG00000102996	0.9375	0.933333	0.9375	0.916667	3.725
ENSG00000153922	0.866667	0.857143	1	1	3.72381
ENSG00000125450	0.875	0.961538	0.970588	0.916667	3.72379
ENSG00000116497	0.925926	0.88	0.958333	0.958333	3.72259
ENSG00000106443	0.833333	1	0.888889	1	3.72222
ENSG00000133858	0.928571	0.947368	1	0.846154	3.72209
ENSG00000174669	0.916667	0.9375	0.904762	0.962963	3.72189
ENSG00000114999	0.923077	0.941176	0.923077	0.933333	3.72066
ENSG00000184863	0.941176	0.95	0.933333	0.894737	3.71925
ENSG00000112282	0.9375	0.965517	0.941176	0.875	3.71919
ENSG00000088179	0.9375	0.952381	0.928571	0.9	3.71845
ENSG00000135454	0.875	0.923077	1	0.92	3.71808
ENSG00000034677	0.928571	0.928571	0.9375	0.923077	3.71772
ENSG00000132824	0.954545	0.947368	0.857143	0.958333	3.71739
ENSG00000163138	0.95	0.857143	1	0.909091	3.71623
ENSG00000049656	0.921053	0.891304	0.926829	0.97619	3.71538
ENSG00000137216	0.944444	0.947368	0.923077	0.9	3.71489
ENSG00000204536	0.888889	0.909091	0.916667	1	3.71465
ENSG00000188976	0.92	0.9	0.938776	0.955556	3.71433
ENSG00000109066	0.857143	0.857143	1	1	3.71429
ENSG00000151461	1	0.714286	1	1	3.71429
ENSG00000197037	1	0.857143	0.857143	1	3.71429
ENSG00000101187	0.923077	0.947368	0.916667	0.925926	3.71304
ENSG00000130635	0.935484	0.878788	0.898551	1	3.71282
ENSG00000145014	0.909091	0.928571	1	0.875	3.71266
ENSG00000160613	0.882353	0.9375	0.944444	0.947368	3.71167
ENSG00000122779	0.944444	0.882353	1	0.884615	3.71141
ENSG00000198807	0.944444	0.857143	0.909091	1	3.71068
ENSG00000089060	0.9	0.952381	0.857143	1	3.70952
ENSG00000164111	0.916667	0.916667	0.928571	0.947368	3.70927
ENSG00000214706	0.954545	0.916667	0.9375	0.9	3.70871
ENSG00000110628	0.916667	0.916667	1	0.875	3.70833
ENSG00000154174	0.916667	0.875	1	0.916667	3.70833
ENSG00000154781	0.833333	0.875	1	1	3.70833
ENSG00000157540	0.875	0.833333	1	1	3.70833
ENSG00000214765	0.833333	0.875	1	1	3.70833
ENSG00000247287	0.875	0.833333	1	1	3.70833
Novelgene16192	0.833333	0.875	1	1	3.70833
ENSG00000038382	0.965517	0.9375	0.92	0.884615	3.70763
ENSG00000145996	0.869565	0.933333	0.95	0.954545	3.70744
ENSG00000087263	0.954545	0.913043	0.923077	0.916667	3.70733
ENSG00000088970	0.916667	0.933333	0.857143	1	3.70714
ENSG00000005339	0.9375	0.769231	1	1	3.70673
ENSG00000185104	0.952381	0.809524	1	0.944444	3.70635
ENSG00000073417	0.866667	0.956522	1	0.882353	3.70554
ENSG00000073969	0.952381	0.875	0.947368	0.928571	3.70332
ENSG00000106789	0.904762	0.952381	0.923077	0.923077	3.7033
ENSG00000048544	0.933333	0.928571	0.941176	0.9	3.70308
ENSG00000103064	0.882353	0.909091	0.956522	0.954545	3.70251
ENSG00000205726	0.928571	0.952381	0.88	0.941176	3.70213
ENSG00000141551	0.916667	0.92	0.925	0.94	3.70167
ENSG00000089639	0.8125	0.888889	1	1	3.70139
ENSG00000138162	0.875	0.916667	0.909091	1	3.70076
ENSG00000119397	0.944444	0.928571	0.870968	0.956522	3.70051
ENSG00000076984	0.952381	0.909091	0.888889	0.95	3.70036
ENSG00000130396	0.866667	0.833333	1	1	3.7
ENSG00000189337	0.9	0.9	1	0.9	3.7
ENSG00000009413	0.909091	0.933333	1	0.857143	3.69957
ENSG00000107959	0.933333	0.923077	0.909091	0.933333	3.69883
ENSG00000276293	0.9	0.875	1	0.923077	3.69808
ENSG00000140829	0.95	0.958333	0.92	0.869565	3.6979
ENSG00000172661	0.914286	0.9375	0.931034	0.911765	3.69458
ENSG00000277072	0.869565	0.954545	0.928571	0.941176	3.69386
ENSG00000175198	0.947368	0.92	0.888889	0.9375	3.69376
ENSG00000157538	0.933333	0.888889	0.933333	0.9375	3.69306
ENSG00000168724	0.888889	0.857143	0.973684	0.971429	3.69114
ENSG00000147854	0.9375	0.941176	0.923077	0.888889	3.69064
ENSG00000134815	0.833333	0.928571	1	0.928571	3.69048
ENSG00000256269	0.916667	0.857143	0.916667	1	3.69048
ENSG00000105397	0.952381	0.904762	0.944444	0.888889	3.69048
ENSG00000155621	0.833333	0.857143	1	1	3.69048
ENSG00000162104	0.833333	1	1	0.857143	3.69048
ENSG00000162650	0.833333	0.857143	1	1	3.69048
ENSG00000163517	0.857143	0.833333	1	1	3.69048
ENSG00000184887	0.833333	0.857143	1	1	3.69048
ENSG00000120129	0.916667	0.941176	0.923077	0.909091	3.69001
ENSG00000185024	0.9375	0.818182	1	0.933333	3.68902
ENSG00000100403	0.888889	1	0.8	1	3.68889
ENSG00000127995	0.941176	0.9375	0.909091	0.9	3.68777
ENSG00000114993	0.9375	1	1	0.75	3.6875
ENSG00000135968	0.9375	0.9	0.85	1	3.6875
ENSG00000164251	1	0.9375	0.75	1	3.6875
ENSG00000198718	0.916667	0.9375	1	0.833333	3.6875
ENSG00000010322	0.888889	0.941176	0.857143	1	3.68721
Novelgene1371	0.875	0.923077	1	0.888889	3.68697
ENSG00000100099	0.880952	0.926829	0.902439	0.976744	3.68696
ENSG00000100523	0.777778	0.909091	1	1	3.68687
ENSG00000102967	0.916667	0.9375	0.909091	0.923077	3.68633
ENSG00000135912	1	0.875	0.928571	0.882353	3.68592
ENSG00000167280	0.875	0.9	1	0.909091	3.68409
ENSG00000167674	0.916667	0.857143	1	0.909091	3.6829
ENSG00000141448	0.888889	0.904762	1	0.888889	3.68254
ENSG00000083444	0.909091	0.909091	0.954545	0.909091	3.68182
ENSG00000124535	0.888889	0.869565	1	0.923077	3.68153
ENSG00000130766	0.904762	0.9	0.956522	0.92	3.68128
ENSG00000138246	0.894737	0.894737	0.95	0.941176	3.68065
ENSG00000197056	0.888889	0.958333	0.833333	1	3.68056
ENSG00000055609	0.925926	0.916667	0.869565	0.967742	3.6799
ENSG00000162869	0.909091	0.941176	0.928571	0.9	3.67884
ENSG00000083857	0.928571	1	0.75	1	3.67857
ENSG00000113716	0.947368	0.956522	0.941176	0.833333	3.6784
ENSG00000163516	0.923077	0.941176	0.947368	0.866667	3.67829
ENSG00000167861	0.9	0.833333	0.944444	1	3.67778
ENSG00000001461	0.962963	0.869565	0.939394	0.904762	3.67668
ENSG00000059378	0.909091	0.944444	0.9	0.923077	3.67661
ENSG00000166938	0.9	0.96	0.923077	0.892857	3.67593
ENSG00000170946	0.947368	0.904762	0.882353	0.941176	3.67566
ENSG00000105185	1	0.8	0.875	1	3.675
ENSG00000153933	1	0.875	1	0.8	3.675
ENSG00000162076	0.8	1	0.875	1	3.675
ENSG00000205476	0.875	0.8	1	1	3.675
ENSG00000202079	0.894737	0.857143	1	0.923077	3.67496
ENSG00000115282	0.866667	0.9375	0.941176	0.928571	3.67391
ENSG00000073803	0.857143	0.916667	0.9	1	3.67381
ENSG00000165458	0.898734	0.902778	0.927536	0.944444	3.67349
ENSG00000078674	0.882353	0.862745	0.961538	0.966667	3.6733
ENSG00000100442	0.875	0.909091	0.888889	1	3.67298
ENSG00000198793	0.954545	0.875	0.923077	0.92	3.67262
ENSG00000128829	0.8125	0.909091	0.95	1	3.67159
ENSG00000039319	0.916667	0.8125	1	0.941176	3.67034
ENSG00000000460	0.9375	0.866667	0.9375	0.928571	3.67024
ENSG00000173226	0.882353	0.928571	0.909091	0.95	3.67002
ENSG00000122642	0.929825	0.84	1	0.9	3.66982
ENSG00000004660	0.882353	0.842105	1	0.944444	3.6689
ENSG00000143643	0.888889	0.909091	0.933333	0.9375	3.66881
ENSG00000100324	0.9375	0.888889	0.933333	0.909091	3.66881
ENSG00000148331	0.9	0.928571	0.916667	0.923077	3.66832
ENSG00000148337	0.924528	0.863014	0.942308	0.9375	3.66735
ENSG00000177646	0.88	0.935484	0.928571	0.923077	3.66713
ENSG00000124201	0.947368	0.9	0.875	0.944444	3.66681
ENSG00000171853	0.8125	0.913043	1	0.941176	3.66672
ENSG00000049759	1	1	1	0.666667	3.66667
ENSG00000111788	0.888889	1	0.888889	0.888889	3.66667
ENSG00000119227	0.666667	1	1	1	3.66667
ENSG00000143179	1	1	0.666667	1	3.66667
ENSG00000148200	1	0.666667	1	1	3.66667
ENSG00000156170	0.666667	1	1	1	3.66667
ENSG00000169914	1	1	1	0.666667	3.66667
ENSG00000214026	1	0.666667	1	1	3.66667
ENSG00000251314	0.666667	1	1	1	3.66667
ENSG00000267390	1	1	0.666667	1	3.66667
Novelgene0683	1	0.666667	1	1	3.66667
Novelgene2504	0.666667	1	1	1	3.66667
Novelgene9033	1	0.666667	1	1	3.66667
ENSG00000144120	1	0.833333	0.833333	1	3.66667
ENSG00000125844	0.894737	0.913043	0.944444	0.914286	3.66651
ENSG00000073350	0.891892	0.914286	0.928571	0.931034	3.66578
ENSG00000071205	0.882353	0.842105	1	0.941176	3.66563
ENSG00000180891	0.909091	0.923077	1	0.833333	3.6655
ENSG00000198910	0.925926	0.847222	0.963636	0.927273	3.66406
ENSG00000120833	0.875	0.888889	1	0.9	3.66389
ENSG00000070610	0.923077	0.923077	0.888889	0.928571	3.66361
ENSG00000197548	0.923077	0.888889	0.928571	0.923077	3.66361
ENSG00000102225	0.909091	0.882353	0.967213	0.904762	3.66342
ENSG00000134684	0.934783	0.913793	0.912281	0.902439	3.6633
ENSG00000142459	0.916667	0.888889	1	0.857143	3.6627
ENSG00000100934	0.846154	0.944444	0.954545	0.916667	3.66181
ENSG00000117262	0.952381	0.866667	0.842105	1	3.66115
ENSG00000085832	0.875	0.95	0.913043	0.923077	3.66112
ENSG00000074527	0.933333	0.956522	0.882353	0.888889	3.6611
ENSG00000135945	0.85	0.90625	1	0.904762	3.66101
ENSG00000213983	0.909091	0.903226	0.92	0.928571	3.66089
ENSG00000110074	0.9	0.909091	0.923077	0.928571	3.66074
ENSG00000079134	0.933333	0.941176	0.857143	0.928571	3.66022
ENSG00000120451	0.933333	0.875	0.928571	0.923077	3.65998
ENSG00000163931	0.897436	0.90566	0.9	0.956522	3.65962
ENSG00000182087	0.84	0.944444	1	0.875	3.65944
ENSG00000145246	0.875	0.909091	1	0.875	3.65909
ENSG00000152464	0.75	0.909091	1	1	3.65909
ENSG00000173905	0.909091	1	1	0.75	3.65909
ENSG00000184584	1	0.909091	0.75	1	3.65909
ENSG00000104853	0.92	0.925926	0.913043	0.9	3.65897
ENSG00000028310	0.95	0.842105	1	0.866667	3.65877
ENSG00000104522	0.923077	0.909091	0.916667	0.909091	3.65793
ENSG00000139116	0.84	0.894737	1	0.923077	3.65781
ENSG00000087510	0.894737	0.846154	1	0.916667	3.65756
ENSG00000100162	0.8	0.857143	1	1	3.65714
ENSG00000137288	0.8	1	0.857143	1	3.65714
ENSG00000242261	1	1	0.8	0.857143	3.65714
ENSG00000165102	0.846154	0.882353	1	0.928571	3.65708
ENSG00000140153	0.833333	0.882353	0.941176	1	3.65686
ENSG00000138107	0.933333	0.928571	0.857143	0.9375	3.65655
ENSG00000144320	0.928571	1	0.818182	0.909091	3.65584
ENSG00000115761	0.916667	0.947368	0.875	0.916667	3.6557
ENSG00000088035	0.916667	0.888889	0.933333	0.916667	3.65556
ENSG00000115392	0.888889	0.866667	0.9	1	3.65556
ENSG00000175643	0.909091	0.888889	1	0.857143	3.65512
ENSG00000130299	0.88	0.875	1	0.9	3.655
ENSG00000061987	0.95	0.826087	0.913043	0.962963	3.65209
ENSG00000004766	0.928571	0.866667	0.933333	0.923077	3.65165
ENSG00000103248	0.916667	0.818182	1	0.916667	3.65152
ENSG00000107815	1	0.818182	1	0.833333	3.65152
ENSG00000148090	0.818182	0.833333	1	1	3.65152
ENSG00000182446	0.888889	0.923077	0.939394	0.9	3.65136
ENSG00000105486	0.933333	0.92	0.909091	0.888889	3.65131
ENSG00000177030	0.88	0.956522	0.894737	0.92	3.65126
ENSG00000168159	0.894737	0.833333	1	0.923077	3.65115
ENSG00000175309	0.857143	0.896552	0.95	0.947368	3.65106
ENSG00000160888	0.923077	0.882353	0.928571	0.916667	3.65067
ENSG00000103051	0.941176	0.866667	0.909091	0.933333	3.65027
ENSG00000164953	0.928571	0.9375	0.909091	0.875	3.65016
ENSG00000120800	1	1	0.75	0.9	3.65
ENSG00000132196	0.9	0.75	1	1	3.65
ENSG00000156795	1	0.9	0.75	1	3.65
ENSG00000180822	1	1	0.9	0.75	3.65
ENSG00000074582	0.866667	0.95	0.923077	0.909091	3.64883
ENSG00000085117	0.888889	0.909091	0.941176	0.909091	3.64825
ENSG00000109180	0.857143	0.857143	0.933333	1	3.64762
ENSG00000177731	0.906667	0.896907	0.893204	0.950617	3.6474
ENSG00000197969	0.909091	0.846154	0.947368	0.944444	3.64706
ENSG00000099804	0.888889	0.9	1	0.857143	3.64603
ENSG00000113594	0.888889	0.9	1	0.857143	3.64603
ENSG00000115970	0.857143	0.9	1	0.888889	3.64603
ENSG00000137868	0.9375	0.791667	0.916667	1	3.64583
ENSG00000068654	0.833333	0.888889	1	0.923077	3.6453
ENSG00000070814	0.9	0.896552	0.907407	0.941176	3.64514
ENSG00000113851	0.833333	0.928571	0.954545	0.928571	3.64502
ENSG00000145715	0.904762	0.9	0.923077	0.916667	3.64451
ENSG00000137642	0.909091	0.909091	0.933333	0.892857	3.64437
ENSG00000204054	0.903226	0.888889	0.916667	0.935484	3.64427
ENSG00000172269	0.882353	0.857143	0.954545	0.95	3.64404
ENSG00000166415	0.818182	0.916667	1	0.909091	3.64394
ENSG00000174227	0.833333	0.952381	0.916667	0.941176	3.64356
ENSG00000204351	0.875	0.952381	0.875	0.941176	3.64356
Novelgene18607	0.967742	0.8	1	0.875	3.64274
ENSG00000132510	0.916667	0.9	0.916667	0.909091	3.64242
ENSG00000066248	0.909091	0.9	1	0.833333	3.64242
ENSG00000090020	0.833333	0.9	1	0.909091	3.64242
ENSG00000085491	0.869565	0.952381	0.944444	0.875	3.64139
ENSG00000165916	0.923077	0.909091	0.909091	0.9	3.64126
ENSG00000185753	1	0.909091	0.875	0.857143	3.64123
ENSG00000105726	0.888889	0.823529	1	0.928571	3.64099
ENSG00000111602	0.902439	0.90625	0.925926	0.90625	3.64086
ENSG00000125375	0.888889	0.894737	1	0.857143	3.64077
ENSG00000112655	0.916667	0.925926	0.923077	0.875	3.64067
ENSG00000082068	0.944444	0.875	0.954545	0.866667	3.64066
ENSG00000141446	1	0.933333	0.818182	0.888889	3.6404
ENSG00000134905	0.875	0.842105	1	0.923077	3.64018
ENSG00000039523	0.947368	0.913043	0.904762	0.875	3.64017
ENSG00000177595	0.882353	0.857143	1	0.9	3.6395
ENSG00000139645	0.888889	0.75	1	1	3.63889
ENSG00000167653	0.75	0.888889	1	1	3.63889
ENSG00000067606	0.875	0.846154	1	0.916667	3.63782
ENSG00000173327	0.909091	0.8	1	0.928571	3.63766
ENSG00000143324	0.941176	0.894737	0.857143	0.944444	3.6375
ENSG00000138442	0.916667	0.894737	0.916667	0.909091	3.63716
ENSG00000120253	0.833333	0.947368	0.947368	0.909091	3.63716
ENSG00000034152	0.928571	0.875	0.933333	0.9	3.6369
ENSG00000136816	0.857143	0.846154	1	0.933333	3.63663
ENSG00000103319	0.807692	0.956522	0.952381	0.92	3.63659
ENSG00000108021	0.892857	0.925926	0.913043	0.904762	3.63659
ENSG00000196419	0.936508	0.9	0.910714	0.888889	3.63611
ENSG00000147394	0.826087	0.857143	0.952381	1	3.63561
ENSG00000143514	0.857143	0.892857	0.928571	0.956522	3.63509
ENSG00000183506	0.846154	0.888889	1	0.9	3.63504
ENSG00000158483	0.888889	0.888889	1	0.857143	3.63492
ENSG00000002549	0.909091	0.916667	0.909091	0.9	3.63485
ENSG00000149499	0.888889	0.9375	0.933333	0.875	3.63472
ENSG00000144645	0.916667	0.826087	0.947368	0.944444	3.63457
ENSG00000140416	0.888889	0.923077	0.913043	0.909091	3.6341
ENSG00000102786	0.9	0.954545	0.933333	0.846154	3.63403
ENSG00000151503	0.925926	0.846154	0.961538	0.9	3.63362
ENSG00000115216	0.928571	0.88	0.958333	0.866667	3.63357
ENSG00000188690	0.866667	0.866667	0.9	1	3.63333
ENSG00000148291	0.833333	1	1	0.8	3.63333
ENSG00000163378	1	1	0.833333	0.8	3.63333
ENSG00000185837	0.833333	1	1	0.8	3.63333
ENSG00000205269	0.833333	1	1	0.8	3.63333
ENSG00000101311	1	1	0.8	0.833333	3.63333
ENSG00000231889	0.8	1	1	0.833333	3.63333
Novelgene12599	0.833333	0.8	1	1	3.63333
ENSG00000160752	0.928571	0.916667	0.954545	0.833333	3.63312
ENSG00000115307	0.875	0.928571	0.928571	0.9	3.63214
ENSG00000267278	0.875	0.857143	0.9	1	3.63214
ENSG00000129933	0.846154	0.857143	1	0.928571	3.63187
ENSG00000101751	0.882353	0.875	0.933333	0.941176	3.63186
ENSG00000154845	0.954545	0.727273	1	0.95	3.63182
ENSG00000085449	0.888889	0.933333	0.9	0.909091	3.63131
ENSG00000114631	0.909091	0.833333	1	0.888889	3.63131
ENSG00000107862	0.891892	0.92	0.918919	0.9	3.63081
ENSG00000158941	0.888889	0.894737	0.952381	0.894737	3.63074
ENSG00000148300	0.909091	0.941176	0.857143	0.923077	3.63049
ENSG00000151883	0.944444	0.896552	0.789474	1	3.63047
ENSG00000106571	0.846154	0.909091	1	0.875	3.63024
ENSG00000145022	0.933333	0.846154	0.941176	0.909091	3.62975
ENSG00000066855	0.916667	0.842105	0.9375	0.933333	3.62961
ENSG00000146263	1	0.928571	0.923077	0.777778	3.62943
ENSG00000137409	0.88	0.904762	0.935484	0.909091	3.62934
ENSG00000117266	0.909091	0.928571	0.916667	0.875	3.62933
ENSG00000116337	0.882353	0.923077	0.941176	0.882353	3.62896
ENSG00000078403	0.863636	0.904762	0.933333	0.925926	3.62766
ENSG00000157470	0.909091	0.818182	1	0.9	3.62727
ENSG00000150938	0.909091	0.85	0.944444	0.923077	3.62661
ENSG00000105662	0.923077	0.846154	1	0.857143	3.62637
ENSG00000198874	0.941176	0.857143	0.923077	0.904762	3.62616
ENSG00000204569	0.904762	0.923077	0.909091	0.888889	3.62582
ENSG00000014914	0.9	0.9	0.916667	0.909091	3.62576
ENSG00000106617	0.909091	0.9	0.916667	0.9	3.62576
ENSG00000171552	0.909091	0.916667	0.9	0.9	3.62576
ENSG00000185627	0.9	0.9	0.909091	0.916667	3.62576
ENSG00000165275	0.875	1	1	0.75	3.625
ENSG00000170006	0.833333	0.916667	0.875	1	3.625
ENSG00000196670	1	0.875	1	0.75	3.625
Novelgene0901	1	0.875	0.75	1	3.625
Novelgene13628	1	1	0.875	0.75	3.625
ENSG00000131238	0.903226	0.884615	0.903226	0.933333	3.6244
ENSG00000158435	0.9	0.869565	0.904762	0.95	3.62433
ENSG00000158636	1	0.8	0.823529	1	3.62353
ENSG00000143674	0.8	0.947368	1	0.875	3.62237
ENSG00000070718	0.9	0.888889	0.9	0.933333	3.62222
ENSG00000130787	0.862069	0.928571	0.869565	0.961538	3.62174
ENSG00000151498	0.823529	0.9375	0.9375	0.923077	3.62161
ENSG00000011260	0.944444	0.866667	0.909091	0.9	3.6202
ENSG00000174371	0.9	0.862069	0.961538	0.896552	3.62016
ENSG00000166140	0.818182	0.947368	0.9375	0.916667	3.61972
ENSG00000090776	0.9	0.916667	0.857143	0.944444	3.61825
ENSG00000177058	0.818182	0.9	1	0.9	3.61818
ENSG00000084623	0.916667	0.875	0.9375	0.888889	3.61806
ENSG00000111011	0.956522	0.909091	0.869565	0.882353	3.61753
ENSG00000151458	0.909091	0.833333	1	0.875	3.61742
ENSG00000107819	0.904762	0.941176	0.833333	0.9375	3.61677
ENSG00000117569	1	0.75	0.866667	1	3.61667
ENSG00000164073	0.9	0.916667	0.8	1	3.61667
ENSG00000177302	0.846154	0.9	0.923077	0.947368	3.6166
ENSG00000106993	0.909091	0.888889	0.909091	0.909091	3.61616
ENSG00000108592	0.941176	0.857143	0.928571	0.888889	3.61578
ENSG00000168803	0.8	0.933333	0.882353	1	3.61569
ENSG00000156171	0.842105	0.95	0.823529	1	3.61563
ENSG00000101849	0.823529	0.904762	0.970588	0.916667	3.61555
ENSG00000113407	0.892308	0.892857	0.914894	0.915254	3.61531
ENSG00000164074	0.95	0.952381	0.866667	0.846154	3.6152
ENSG00000075223	0.959184	0.909091	0.857143	0.888889	3.61431
ENSG00000089053	0.888889	0.947368	0.90625	0.871795	3.6143
ENSG00000160271	0.888889	0.875	0.916667	0.933333	3.61389
ENSG00000179335	0.88	0.952381	0.84	0.941176	3.61356
ENSG00000116406	0.857143	0.923077	1	0.833333	3.61355
ENSG00000173545	0.928571	0.909091	0.866667	0.909091	3.61342
ENSG00000103671	0.928571	0.866667	0.818182	1	3.61342
ENSG00000196975	0.875	0.904762	0.904762	0.928571	3.6131
ENSG00000030582	0.909091	0.921569	0.849057	0.933333	3.61305
ENSG00000160293	0.95	0.85	0.875	0.9375	3.6125
ENSG00000148343	0.923077	0.909091	0.857143	0.923077	3.61239
ENSG00000163946	0.826087	0.827586	1	0.958333	3.61201
ENSG00000126247	0.888889	0.923077	1	0.8	3.61197
ENSG00000006831	0.928571	0.916667	0.909091	0.857143	3.61147
ENSG00000013503	0.888889	0.833333	0.888889	1	3.61111
ENSG00000101019	0.9375	0.904762	0.935484	0.833333	3.61108
ENSG00000123130	0.909091	0.892857	0.9	0.909091	3.61104
ENSG00000134759	0.866667	0.94	0.894737	0.909091	3.61049
ENSG00000102900	0.958333	0.956522	0.925926	0.769231	3.61001
ENSG00000113194	0.923077	0.903226	0.931034	0.851852	3.60919
ENSG00000088038	0.888889	0.958333	0.928571	0.833333	3.60913
ENSG00000136717	1	0.909091	0.8	0.9	3.60909
Novelgene14627	0.842105	0.882353	0.884615	1	3.60907
ENSG00000129003	0.846154	0.846154	1	0.916667	3.60897
ENSG00000140688	0.888889	0.909091	0.882353	0.928571	3.6089
ENSG00000185122	0.88	0.903226	0.904762	0.92	3.60799
ENSG00000166225	0.928571	0.9375	0.818182	0.923077	3.60733
ENSG00000112406	0.857143	1	0.75	1	3.60714
ENSG00000142677	0.75	1	1	0.857143	3.60714
ENSG00000154945	0.857143	0.875	1	0.875	3.60714
ENSG00000157796	0.857143	0.916667	1	0.833333	3.60714
Novelgene11108	0.75	0.857143	1	1	3.60714
ENSG00000090316	0.909091	0.888889	0.909091	0.9	3.60707
ENSG00000145725	0.851852	0.88	0.916667	0.958333	3.60685
ENSG00000166833	0.823529	0.886364	0.952381	0.944444	3.60672
ENSG00000112033	0.857143	0.933333	0.884615	0.931034	3.60613
ENSG00000126603	0.96	0.888889	0.923077	0.833333	3.6053
ENSG00000105355	0.947368	0.857143	0.866667	0.933333	3.60451
ENSG00000178035	0.8125	0.9375	0.9375	0.916667	3.60417
ENSG00000008853	0.928571	0.88	0.928571	0.866667	3.60381
ENSG00000163655	0.944444	0.884615	0.88	0.894737	3.6038
ENSG00000124459	0.909091	0.916667	1	0.777778	3.60354
ENSG00000116514	1	0.888889	0.714286	1	3.60317
ENSG00000117543	0.714286	0.888889	1	1	3.60317
ENSG00000148516	0.928571	0.928571	0.933333	0.8125	3.60298
ENSG00000228794	1	1	0.833333	0.769231	3.60256
ENSG00000165185	0.857143	0.866667	0.9375	0.941176	3.60249
ENSG00000014164	0.916667	0.9	0.857143	0.928571	3.60238
ENSG00000135124	0.857143	0.916667	0.928571	0.9	3.60238
ENSG00000168259	0.909091	0.904762	0.954545	0.833333	3.60173
ENSG00000007923	0.866667	0.944444	0.846154	0.944444	3.60171
ENSG00000168397	0.947368	0.789474	0.941176	0.923077	3.6011
ENSG00000135506	0.878788	0.914286	0.903226	0.904762	3.60106
ENSG00000132383	0.884615	0.884615	0.956522	0.875	3.60075
ENSG00000139546	0.846154	0.909091	0.928571	0.916667	3.60048
ENSG00000128891	0.8	0.8	1	1	3.6
ENSG00000159199	1	0.8	0.8	1	3.6
ENSG00000164182	1	0.6	1	1	3.6
ENSG00000263072	0.8	1	0.8	1	3.6
Novelgene0834	0.8	0.8	1	1	3.6
Novelgene10893	0.8	0.8	1	1	3.6
Novelgene9149	0.6	1	1	1	3.6
Novelgene3561	1	0.8	1	0.8	3.6
Novelgene9100	0.8	1	1	0.8	3.6
ENSG00000136068	0.921875	0.875	0.861842	0.941176	3.59989
ENSG00000082212	0.909091	0.916667	0.916667	0.857143	3.59957
ENSG00000104381	0.909091	0.833333	0.857143	1	3.59957
ENSG00000133138	0.909091	0.857143	0.833333	1	3.59957
ENSG00000180879	0.857143	0.818182	0.923077	1	3.5984
ENSG00000122965	1	0.888889	0.8	0.909091	3.59798
ENSG00000178878	0.888889	0.923077	0.785714	1	3.59768
ENSG00000142627	0.888889	0.828571	0.944444	0.935484	3.59739
ENSG00000106012	0.916667	0.857143	0.923077	0.9	3.59689
ENSG00000188735	0.916667	0.823529	0.923077	0.933333	3.59661
ENSG00000106785	0.904762	0.85	0.941176	0.9	3.59594
ENSG00000157191	0.933333	0.866667	0.866667	0.928571	3.59524
ENSG00000119820	0.928571	0.857143	0.9	0.909091	3.59481
ENSG00000171658	0.916667	0.769231	0.96	0.948718	3.59462
ENSG00000185238	0.9	0.9	0.923077	0.870968	3.59404
ENSG00000128159	1	0.818182	0.866667	0.909091	3.59394
ENSG00000060491	0.916667	0.888889	0.941176	0.846154	3.59289
ENSG00000141452	0.904762	0.904762	0.916667	0.866667	3.59286
ENSG00000168439	0.863636	0.962963	0.92	0.846154	3.59275
ENSG00000175662	0.9375	0.777778	0.9	0.977273	3.59255
ENSG00000228634	0.916667	0.857143	0.818182	1	3.59199
ENSG00000145041	0.909091	0.833333	0.923077	0.925926	3.59143
ENSG00000119682	0.846154	0.928571	0.9	0.916667	3.59139
ENSG00000132017	0.928571	0.857143	0.888889	0.916667	3.59127
ENSG00000164402	0.95	0.9	0.923077	0.818182	3.59126
ENSG00000078699	0.869565	0.866667	0.954545	0.9	3.59078
ENSG00000133884	0.928571	0.904762	0.857143	0.9	3.59048
ENSG00000124813	0.8	0.857143	0.933333	1	3.59048
ENSG00000160194	0.833333	0.857143	0.9	1	3.59048
ENSG00000114450	0.833333	0.833333	1	0.923077	3.58974
ENSG00000164331	0.857143	0.875	0.857143	1	3.58929
ENSG00000166263	0.875	0.714286	1	1	3.58929
ENSG00000221838	0.875	0.857143	1	0.857143	3.58929
ENSG00000135597	0.833333	0.888889	1	0.866667	3.58889
ENSG00000151849	1	0.888889	0.9	0.8	3.58889
ENSG00000099917	0.867925	0.909091	0.87013	0.941176	3.58832
ENSG00000005801	0.909091	0.8125	1	0.866667	3.58826
ENSG00000136997	0.923077	0.891304	0.857143	0.916667	3.58819
ENSG00000102780	0.92	0.95	0.75	0.967742	3.58774
ENSG00000018189	0.75	0.928571	1	0.909091	3.58766
ENSG00000105281	0.914894	0.871795	0.904762	0.895833	3.58728
ENSG00000108039	0.875	0.888889	0.894737	0.928571	3.5872
ENSG00000122674	0.92	0.866667	0.857143	0.941176	3.58499
ENSG00000144233	1	0.866667	0.818182	0.9	3.58485
ENSG00000134352	0.933333	0.818182	1	0.833333	3.58485
ENSG00000124299	0.863636	0.909091	0.923077	0.888889	3.58469
ENSG00000184470	0.944444	0.823529	0.941176	0.875	3.58415
ENSG00000006704	0.85	0.923077	0.935484	0.875	3.58356
ENSG00000144635	0.888889	0.916667	0.888889	0.888889	3.58333
ENSG00000181031	0.666667	0.916667	1	1	3.58333
ENSG00000089048	1	0.75	0.833333	1	3.58333
ENSG00000132963	1	0.833333	0.75	1	3.58333
ENSG00000144199	1	0.833333	0.75	1	3.58333
ENSG00000170364	0.833333	1	0.75	1	3.58333
ENSG00000203321	0.75	0.833333	1	1	3.58333
ENSG00000236144	0.75	0.833333	1	1	3.58333
ENSG00000033800	0.904762	0.846154	0.923077	0.909091	3.58308
ENSG00000089280	0.88	0.941176	0.857143	0.904762	3.58308
ENSG00000223482	0.904762	0.894737	0.85	0.933333	3.58283
ENSG00000073614	0.913043	0.851852	0.913043	0.904762	3.5827
ENSG00000120594	0.941176	0.909091	0.875	0.857143	3.58241
ENSG00000090432	0.875	0.909091	0.909091	0.888889	3.58207
ENSG00000203880	0.95	0.857143	0.846154	0.928571	3.58187
ENSG00000115756	0.789474	0.894737	0.95	0.947368	3.58158
ENSG00000149150	0.785714	0.928571	0.866667	1	3.58095
ENSG00000198646	0.888889	0.916667	0.875	0.9	3.58056
ENSG00000058262	0.890909	0.886792	0.898305	0.90411	3.58012
ENSG00000083896	0.866667	0.842105	0.9375	0.933333	3.57961
ENSG00000148335	0.923077	0.866667	0.923077	0.866667	3.57949
ENSG00000121766	1	0.857143	0.888889	0.833333	3.57937
ENSG00000121879	0.888889	0.857143	0.875	0.958333	3.57937
ENSG00000189306	0.888889	0.9	0.857143	0.933333	3.57937
ENSG00000162441	0.8125	0.866667	1	0.9	3.57917
ENSG00000090447	0.857143	0.941176	0.857143	0.923077	3.57854
ENSG00000100325	0.9	0.909091	0.923077	0.846154	3.57832
ENSG00000167333	0.777778	0.9	1	0.9	3.57778
ENSG00000066777	0.9	0.913043	0.888889	0.875	3.57693
ENSG00000101003	0.875	0.928571	0.923077	0.85	3.57665
ENSG00000206527	0.888889	0.863636	0.941176	0.882353	3.57605
ENSG00000213995	0.886364	0.878788	0.862069	0.948718	3.57594
ENSG00000155846	0.833333	0.833333	1	0.909091	3.57576
ENSG00000067248	1	0.7	0.875	1	3.575
ENSG00000145348	0.923077	0.846154	0.888889	0.916667	3.57479
ENSG00000012048	0.851852	0.892857	0.913043	0.916667	3.57442
ENSG00000064012	1	0.942857	0.869565	0.761905	3.57433
ENSG00000160326	0.846154	0.894737	1	0.833333	3.57422
ENSG00000136044	0.894737	0.857143	0.933333	0.888889	3.5741
ENSG00000133104	0.866667	0.9375	1	0.769231	3.5734
ENSG00000156256	0.769231	0.947368	0.933333	0.923077	3.57301
ENSG00000178974	0.875	0.909091	0.9	0.888889	3.57298
ENSG00000103091	0.888889	0.8125	0.933333	0.9375	3.57222
ENSG00000126226	0.923077	0.861111	0.864865	0.923077	3.57213
ENSG00000164168	0.909091	0.916667	0.846154	0.9	3.57191
ENSG00000140750	0.941176	0.947368	0.95	0.733333	3.57188
ENSG00000125877	1	0.571429	1	1	3.57143
ENSG00000120008	0.85	0.909091	0.888889	0.923077	3.57106
ENSG00000076928	0.913043	0.914286	0.864865	0.878788	3.57098
ENSG00000095066	0.8	0.9375	1	0.833333	3.57083
ENSG00000178719	0.913043	0.894737	0.8125	0.95	3.57028
ENSG00000112249	0.928571	0.809524	0.923077	0.909091	3.57026
ENSG00000138031	0.9	0.758621	0.95	0.96	3.56862
ENSG00000116095	0.875	0.818182	1	0.875	3.56818
ENSG00000121417	1	0.875	0.818182	0.875	3.56818
ENSG00000154358	0.833333	0.916667	1	0.818182	3.56818
ENSG00000198026	0.7	0.944444	1	0.923077	3.56752
ENSG00000160299	0.894737	0.878788	0.96	0.833333	3.56686
ENSG00000070018	0.9	1	0.666667	1	3.56667
ENSG00000136144	0.888889	1	0.9	0.777778	3.56667
ENSG00000050748	0.833333	0.869565	1	0.863636	3.56653
ENSG00000164307	0.928571	0.928571	0.8	0.909091	3.56623
ENSG00000115211	0.9	0.9	0.909091	0.857143	3.56623
ENSG00000183576	0.909091	0.833333	0.923077	0.9	3.5655
Novelgene14616	0.833333	0.923077	0.909091	0.9	3.5655
ENSG00000104450	0.875	1	0.833333	0.857143	3.56548
ENSG00000141012	0.857143	0.875	1	0.833333	3.56548
ENSG00000185730	0.857143	0.833333	1	0.875	3.56548
ENSG00000136492	0.818182	0.846154	0.9	1	3.56434
ENSG00000134057	0.916667	0.785714	0.933333	0.928571	3.56429
ENSG00000164180	0.826087	0.916667	0.916667	0.904762	3.56418
ENSG00000164010	0.888889	1	0.8	0.875	3.56389
ENSG00000084207	0.916667	0.909091	0.904762	0.833333	3.56385
ENSG00000112992	0.83	0.895349	0.896552	0.94186	3.56376
ENSG00000101216	0.923077	0.866667	0.916667	0.857143	3.56355
ENSG00000171316	0.928571	0.928571	0.928571	0.777778	3.56349
ENSG00000063176	0.928571	0.777778	1	0.857143	3.56349
ENSG00000111412	0.888889	0.888889	1	0.785714	3.56349
ENSG00000100395	0.857143	0.866667	0.944444	0.894737	3.56299
ENSG00000054654	0.931034	0.942308	0.789474	0.9	3.56282
ENSG00000090905	0.823529	0.85	0.944444	0.944444	3.56242
ENSG00000143702	0.83871	0.966667	0.809524	0.947368	3.56227
ENSG00000008130	0.903226	0.853659	0.961538	0.84375	3.56217
ENSG00000129680	0.818182	0.882353	0.944444	0.916667	3.56165
ENSG00000151116	0.857143	0.9	0.928571	0.875	3.56071
ENSG00000141401	0.923077	0.909091	0.909091	0.818182	3.55944
ENSG00000136682	0.941176	0.8125	0.888889	0.916667	3.55923
ENSG00000099904	0.866667	0.909091	0.916667	0.866667	3.55909
ENSG00000102103	0.875	0.909091	0.9	0.875	3.55909
ENSG00000109736	0.8125	0.888889	0.857143	1	3.55853
ENSG00000005436	0.916667	0.933333	0.875	0.833333	3.55833
ENSG00000169174	0.854167	0.888889	0.916667	0.897959	3.55768
ENSG00000057252	0.818182	0.888889	0.909091	0.941176	3.55734
ENSG00000121005	0.9	1	0.8	0.857143	3.55714
ENSG00000136104	0.9	0.857143	0.9	0.9	3.55714
ENSG00000141577	0.8	0.9	1	0.857143	3.55714
ENSG00000174238	0.785714	0.9375	0.9	0.933333	3.55655
ENSG00000139278	1	0.923077	0.833333	0.8	3.55641
ENSG00000108602	0.833333	0.857143	0.909091	0.956522	3.55609
ENSG00000252008	0.882353	0.85	0.948718	0.875	3.55607
Novelgene0940	1	0.888889	1	0.666667	3.55556
ENSG00000163683	0.888889	0.833333	0.833333	1	3.55556
ENSG00000110660	0.923077	0.875	0.882353	0.875	3.55543
ENSG00000160714	0.888889	0.9	0.857143	0.909091	3.55512
ENSG00000196230	0.849462	0.884211	0.92	0.9	3.55367
ENSG00000122729	0.892857	0.92	0.888889	0.851852	3.5536
ENSG00000177951	0.916667	0.9375	0.823529	0.875	3.5527
ENSG00000119318	0.928571	0.84375	0.863636	0.916667	3.55262
ENSG00000101447	0.923077	0.944444	0.866667	0.818182	3.55237
ENSG00000068028	0.777778	0.888889	0.941176	0.944444	3.55229
ENSG00000146842	0.95	0.818182	0.875	0.909091	3.55227
ENSG00000141101	0.928571	0.785714	0.909091	0.928571	3.55195
ENSG00000133706	0.931818	0.844828	0.891304	0.883721	3.55167
ENSG00000104549	0.888889	0.916667	0.857143	0.888889	3.55159
ENSG00000187239	0.933333	0.933333	0.818182	0.866667	3.55152
ENSG00000130305	0.818182	0.923077	0.9	0.909091	3.55035
ENSG00000031698	0.890909	0.839286	0.898305	0.921569	3.55007
ENSG00000087494	1	0.9	0.75	0.9	3.55
ENSG00000114956	0.75	0.8	1	1	3.55
ENSG00000135315	1	0.8	1	0.75	3.55
ENSG00000171311	0.75	1	0.8	1	3.55
ENSG00000179532	1	0.75	1	0.8	3.55
ENSG00000184307	1	0.8	0.75	1	3.55
ENSG00000197345	0.8	0.75	1	1	3.55
ENSG00000197860	1	0.8	1	0.75	3.55
ENSG00000214063	1	0.8	0.75	1	3.55
ENSG00000252404	0.8	1	1	0.75	3.55
ENSG00000273559	0.75	1	1	0.8	3.55
Novelgene17978	1	0.8	0.75	1	3.55
Novelgene6134	1	1	0.8	0.75	3.55
ENSG00000181788	0.933333	0.941176	0.857143	0.818182	3.54983
ENSG00000119689	0.789474	0.952381	0.866667	0.941176	3.5497
ENSG00000112699	0.857143	0.857143	1	0.833333	3.54762
ENSG00000198853	1	0.833333	0.857143	0.857143	3.54762
ENSG00000248489	0.714286	1	0.833333	1	3.54762
Novelgene15891	1	1	0.833333	0.714286	3.54762
ENSG00000132003	0.916667	0.791667	0.944444	0.894737	3.54751
ENSG00000167004	0.840909	0.864865	0.935484	0.90625	3.54751
ENSG00000151576	0.777778	0.947368	0.888889	0.933333	3.54737
ENSG00000167767	0.958333	0.805556	0.821429	0.961538	3.54686
ENSG00000111641	0.88	0.909091	0.861111	0.896552	3.54675
ENSG00000127980	0.894737	0.846154	0.916667	0.888889	3.54645
ENSG00000100241	0.870968	0.833333	0.923077	0.918919	3.5463
ENSG00000143442	0.923077	0.866667	0.923077	0.833333	3.54615
ENSG00000170779	0.846154	0.9	0.9	0.9	3.54615
ENSG00000068400	0.904762	0.913043	0.823529	0.904762	3.5461
ENSG00000135778	0.8	0.888889	0.857143	1	3.54603
ENSG00000143294	0.944444	0.842105	0.818182	0.941176	3.54591
ENSG00000171621	0.9	0.928571	0.8	0.916667	3.54524
ENSG00000101246	0.888889	0.9	0.846154	0.909091	3.54413
ENSG00000065833	0.888889	0.913043	0.9	0.842105	3.54404
ENSG00000144134	0.888889	0.857143	0.909091	0.888889	3.54401
ENSG00000225648	0.888889	0.909091	0.888889	0.857143	3.54401
ENSG00000164855	1	0.785714	0.9	0.857143	3.54286
ENSG00000164543	0.866667	0.909091	0.933333	0.833333	3.54242
ENSG00000166889	0.833333	0.869565	0.925926	0.913043	3.54187
ENSG00000100439	0.9	0.866667	0.875	0.9	3.54167
ENSG00000100554	0.916667	0.875	0.875	0.875	3.54167
ENSG00000143322	1	0.666667	0.875	1	3.54167
ENSG00000187957	0.875	1	1	0.666667	3.54167
ENSG00000100577	0.875	1	0.833333	0.833333	3.54167
ENSG00000188064	0.833333	0.875	1	0.833333	3.54167
ENSG00000104969	0.875	0.9	0.857143	0.909091	3.54123
ENSG00000155660	0.88	0.863636	0.852941	0.944444	3.54102
ENSG00000101310	0.869565	0.844444	0.892857	0.933333	3.5402
ENSG00000136048	0.933333	0.842105	0.882353	0.882353	3.54014
ENSG00000126107	0.777778	0.833333	1	0.928571	3.53968
ENSG00000169679	0.885714	0.918919	0.842105	0.892857	3.5396
ENSG00000112210	0.888889	0.842105	0.933333	0.875	3.53933
ENSG00000124608	0.9	0.888889	0.875	0.875	3.53889
ENSG00000214262	0.75	0.9	1	0.888889	3.53889
ENSG00000088812	0.923077	0.9	0.777778	0.9375	3.53835
ENSG00000117481	0.916667	0.888889	0.857143	0.875	3.5377
ENSG00000124786	0.857143	0.785714	0.894737	1	3.53759
ENSG00000115884	0.85	0.892857	0.9375	0.857143	3.5375
ENSG00000005884	0.877551	0.873786	0.880952	0.904762	3.53705
ENSG00000115073	0.928571	0.928571	0.833333	0.846154	3.53663
ENSG00000103148	0.866667	0.9	0.894737	0.875	3.5364
ENSG00000143740	0.866667	0.823529	0.923077	0.923077	3.53635
ENSG00000006530	0.866667	0.8	0.916667	0.952381	3.53571
ENSG00000128513	0.952381	0.777778	0.888889	0.916667	3.53571
ENSG00000106665	0.769231	0.909091	1	0.857143	3.53546
ENSG00000121964	0.8	0.846154	0.888889	1	3.53504
Novelgene13326	1	0.9	0.777778	0.857143	3.53492
ENSG00000090487	0.782609	0.944444	0.866667	0.941176	3.5349
ENSG00000008294	0.947368	0.853659	0.90625	0.827586	3.53486
ENSG00000006634	0.8125	0.888889	0.916667	0.916667	3.53472
ENSG00000079785	0.875	0.892857	0.9	0.866667	3.53452
ENSG00000135018	0.925926	0.863636	0.84	0.904762	3.53432
ENSG00000131269	0.875	0.875	0.909091	0.875	3.53409
ENSG00000132964	0.857143	0.833333	0.888889	0.954545	3.53391
ENSG00000067141	0.888889	0.75	1	0.894737	3.53363
ENSG00000102699	0.810811	0.84375	0.939394	0.939394	3.53335
ENSG00000197535	0.842105	0.833333	1	0.857143	3.53258
ENSG00000118705	0.86	0.895522	0.862069	0.914894	3.53248
ENSG00000090339	1	0.818182	0.857143	0.857143	3.53247
ENSG00000152942	0.823529	0.904762	0.9375	0.866667	3.53246
ENSG00000108344	0.947368	0.9	0.866667	0.818182	3.53222
ENSG00000135624	0.863636	0.931034	0.8	0.9375	3.53217
ENSG00000122970	0.8	0.857143	1	0.875	3.53214
Novelgene11723	0.857143	0.875	1	0.8	3.53214
Novelgene13640	0.875	0.857143	1	0.8	3.53214
Novelgene15017	1	0.8	0.857143	0.875	3.53214
ENSG00000275993	0.833333	0.809524	0.944444	0.944444	3.53175
ENSG00000064115	0.852941	0.851852	0.882353	0.944444	3.53159
ENSG00000072274	0.890411	0.844037	0.870968	0.925926	3.53134
ENSG00000030110	0.888889	0.846154	0.962963	0.833333	3.53134
ENSG00000187555	0.842105	0.85	0.944444	0.894737	3.53129
ENSG00000100412	0.818182	0.925926	0.911765	0.875	3.53087
ENSG00000110721	0.818182	0.875	0.909091	0.928571	3.53084
ENSG00000135336	0.894737	0.935484	0.818182	0.882353	3.53076
ENSG00000086015	0.823529	0.85	1	0.857143	3.53067
ENSG00000107957	0.846154	0.909091	0.9	0.875	3.53024
ENSG00000117906	0.923077	0.75	1	0.857143	3.53022
ENSG00000169499	0.857143	0.888889	0.909091	0.875	3.53012
ENSG00000094631	0.904762	0.8	0.95	0.875	3.52976
ENSG00000077150	0.916667	0.684211	1	0.928571	3.52945
ENSG00000204685	0.833333	0.933333	0.928571	0.833333	3.52857
ENSG00000114544	0.888889	0.823529	0.882353	0.933333	3.5281
ENSG00000130363	0.888889	0.875	0.888889	0.875	3.52778
ENSG00000148411	1	0.777778	1	0.75	3.52778
Novelgene13932	0.777778	0.75	1	1	3.52778
ENSG00000118579	0.909091	0.9	0.9	0.818182	3.52727
ENSG00000083223	0.818182	0.863636	0.962963	0.882353	3.52713
ENSG00000176853	0.9	0.891892	0.846154	0.888889	3.52693
ENSG00000090857	0.857143	0.823529	0.941176	0.904762	3.52661
ENSG00000168476	0.909091	0.833333	0.875	0.909091	3.52652
ENSG00000126216	0.804878	0.863636	0.972222	0.885714	3.52645
ENSG00000065491	0.857143	0.857143	0.923077	0.888889	3.52625
ENSG00000166169	0.875	0.888889	0.761905	1	3.52579
ENSG00000198000	0.911765	0.775	1	0.83871	3.52547
ENSG00000042088	0.851852	0.821429	0.904762	0.947368	3.52541
ENSG00000205765	0.8125	0.923077	0.866667	0.923077	3.52532
ENSG00000117597	0.882353	0.904762	0.904762	0.833333	3.52521
ENSG00000197323	0.875	0.782609	1	0.866667	3.52428
ENSG00000106366	0.926829	0.867925	0.848485	0.880952	3.52419
ENSG00000168067	0.857143	0.866667	1	0.8	3.52381
ENSG00000170100	1	0.857143	1	0.666667	3.52381
ENSG00000198722	0.916667	0.857143	1	0.75	3.52381
ENSG00000064607	0.785714	0.928571	0.842105	0.966667	3.52306
ENSG00000122042	0.8	0.833333	1	0.888889	3.52222
ENSG00000132471	0.928571	0.818182	0.875	0.9	3.52175
ENSG00000138386	0.857143	0.913043	0.909091	0.842105	3.52138
ENSG00000163785	0.814815	0.923077	0.925926	0.857143	3.52096
ENSG00000164961	0.866667	0.894737	0.818182	0.941176	3.52076
ENSG00000189180	0.941176	0.928571	0.9	0.75	3.51975
ENSG00000130227	0.826087	0.878788	0.925926	0.888889	3.51969
ENSG00000234545	0.888889	0.866667	0.875	0.888889	3.51944
ENSG00000165516	0.769231	0.875	1	0.875	3.51923
ENSG00000132466	0.868421	0.880952	0.888889	0.880952	3.51921
ENSG00000134697	0.85	0.888889	0.870968	0.909091	3.51895
ENSG00000119711	0.8125	0.928571	0.888889	0.888889	3.51885
ENSG00000125977	0.904762	0.944444	0.869565	0.8	3.51877
ENSG00000124486	0.933333	0.818182	0.9375	0.829268	3.51828
ENSG00000142186	0.9	0.895833	0.833333	0.888889	3.51806
ENSG00000096063	0.826087	0.882353	0.892857	0.916667	3.51796
ENSG00000159346	0.933333	0.857143	0.785714	0.941176	3.51737
ENSG00000114520	0.916667	0.866667	0.833333	0.9	3.51667
ENSG00000125991	0.875	0.9	0.866667	0.875	3.51667
ENSG00000129810	0.8	0.8	1	0.916667	3.51667
ENSG00000153558	0.866667	0.833333	0.9	0.916667	3.51667
ENSG00000102710	0.846154	0.857143	0.916667	0.896552	3.51652
ENSG00000125676	0.921053	0.914286	0.903226	0.777778	3.51634
ENSG00000102901	0.916667	0.833333	0.909091	0.857143	3.51623
ENSG00000130255	0.909091	0.857143	0.875	0.875	3.51623
ENSG00000151465	0.909091	0.9	0.888889	0.818182	3.51616
ENSG00000101161	0.85	0.863636	0.851852	0.95	3.51549
ENSG00000106344	0.857143	0.875	0.866667	0.916667	3.51548
ENSG00000107758	0.818182	0.863636	1	0.833333	3.51515
ENSG00000109118	0.916667	0.8125	1	0.785714	3.51488
ENSG00000077235	0.892857	0.862069	0.888889	0.870968	3.51478
ENSG00000196428	0.888889	0.916667	0.909091	0.8	3.51465
ENSG00000167110	0.842105	1	0.777778	0.894737	3.51462
ENSG00000188994	0.888889	0.933333	1	0.692308	3.51453
ENSG00000266412	0.923077	0.821429	0.866667	0.903226	3.5144
ENSG00000168528	0.8	0.935484	0.869565	0.909091	3.51414
ENSG00000156471	0.863636	0.818182	0.923077	0.909091	3.51399
ENSG00000116580	0.846154	0.904762	0.916667	0.846154	3.51374
ENSG00000160803	0.842105	0.909091	0.8125	0.95	3.5137
ENSG00000198837	0.842105	0.888889	0.826087	0.956522	3.5136
ENSG00000180182	0.952381	0.818182	0.933333	0.809524	3.51342
ENSG00000071539	0.911765	0.875	0.833333	0.892857	3.51296
ENSG00000204852	0.875	0.894737	0.909091	0.833333	3.51216
ENSG00000115677	0.871287	0.875	0.883495	0.882353	3.51214
ENSG00000178950	0.888889	0.851852	0.909091	0.862069	3.5119
ENSG00000165195	0.909091	0.846154	0.833333	0.923077	3.51166
ENSG00000106009	0.860465	0.84375	0.888889	0.918367	3.51147
ENSG00000109689	0.727273	0.909091	1	0.875	3.51136
ENSG00000136802	0.851852	0.896552	0.916667	0.846154	3.51122
ENSG00000132463	0.866667	0.777778	1	0.866667	3.51111
ENSG00000109919	0.9	0.888889	0.833333	0.888889	3.51111
ENSG00000083750	0.888889	0.875	0.888889	0.857143	3.50992
ENSG00000137760	0.875	0.777778	0.857143	1	3.50992
ENSG00000154767	0.870968	0.846154	0.869565	0.923077	3.50976
ENSG00000174953	0.909091	0.92	0.857143	0.823529	3.50976
ENSG00000101391	0.9	0.863636	0.888889	0.857143	3.50967
ENSG00000185340	0.857143	0.785714	1	0.866667	3.50952
ENSG00000103245	0.777778	0.933333	0.923077	0.875	3.50919
ENSG00000103126	0.909091	0.7	1	0.9	3.50909
ENSG00000151304	0.909091	0.8	0.9	0.9	3.50909
ENSG00000143303	0.888889	0.92	0.866667	0.833333	3.50889
ENSG00000134779	0.842105	0.875	0.916667	0.875	3.50877
ENSG00000185344	0.894737	0.833333	0.947368	0.833333	3.50877
ENSG00000138074	0.857143	0.904762	0.923077	0.823529	3.50851
ENSG00000135622	0.833333	0.875	0.8	1	3.50833
ENSG00000167384	0.875	0.8	1	0.833333	3.50833
ENSG00000204560	0.826087	0.862069	0.863636	0.956522	3.50831
ENSG00000103194	0.882353	0.842105	0.88	0.903226	3.50768
ENSG00000119321	0.818182	0.857143	0.95	0.882353	3.50768
ENSG00000197771	0.904762	0.791667	0.928571	0.882353	3.50735
ENSG00000084070	0.9	0.75	1	0.857143	3.50714
ENSG00000150054	0.75	0.857143	1	0.9	3.50714
ENSG00000113300	0.857143	0.793103	0.9	0.956522	3.50677
ENSG00000148248	0.871795	0.871795	0.894737	0.868421	3.50675
ENSG00000114054	0.870968	0.851852	0.92	0.863636	3.50646
ENSG00000203485	0.806452	0.9	0.833333	0.966667	3.50645
ENSG00000157106	0.777778	0.928571	1	0.8	3.50635
ENSG00000167615	0.894737	0.884615	0.875	0.851852	3.5062
ENSG00000105771	0.888889	0.842105	0.846154	0.928571	3.50572
ENSG00000167880	0.8	0.888889	0.875	0.941176	3.50507
ENSG00000172071	0.727273	0.888889	1	0.888889	3.50505
ENSG00000198792	0.870968	0.791667	0.904762	0.9375	3.5049
ENSG00000167986	0.918033	0.854839	0.859649	0.87234	3.50486
ENSG00000101224	0.857143	0.825	0.965517	0.857143	3.5048
ENSG00000069849	0.857143	0.882353	0.875	0.888889	3.50338
ENSG00000223612	0.846154	0.9	0.857143	0.9	3.5033
ENSG00000085840	0.888889	0.857143	0.857143	0.9	3.50317
ENSG00000165915	0.722222	0.904762	0.947368	0.928571	3.50292
ENSG00000164933	0.769231	0.833333	0.9	1	3.50256
ENSG00000182095	0.823529	0.882353	0.916667	0.88	3.50255
ENSG00000122952	0.866667	0.954545	0.785714	0.894737	3.50166
ENSG00000165097	0.764706	0.842105	1	0.894737	3.50155
ENSG00000119977	0.875	0.846154	0.857143	0.923077	3.50137
ENSG00000164045	0.857143	0.875	1	0.769231	3.50137
ENSG00000084072	0.875	0.916667	0.909091	0.8	3.50076
ENSG00000179051	0.810811	0.833333	0.913043	0.942857	3.50004
ENSG00000007968	0.666667	1	1	0.833333	3.5
ENSG00000081377	0.5	1	1	1	3.5
ENSG00000103145	1	1	0.5	1	3.5
ENSG00000109911	0.75	0.75	1	1	3.5
ENSG00000124107	1	1	1	0.5	3.5
ENSG00000125458	1	0.5	1	1	3.5
ENSG00000140995	0.9	0.8	0.866667	0.933333	3.5
ENSG00000144355	1	0.5	1	1	3.5
ENSG00000156467	1	1	0.5	1	3.5
ENSG00000158122	1	0.5	1	1	3.5
ENSG00000166813	1	0.833333	1	0.666667	3.5
ENSG00000168795	0.5	1	1	1	3.5
ENSG00000173083	1	1	0.5	1	3.5
ENSG00000173992	1	0.75	0.75	1	3.5
ENSG00000174405	0.833333	1	1	0.666667	3.5
ENSG00000183011	1	0.5	1	1	3.5
ENSG00000229656	1	0.75	0.75	1	3.5
ENSG00000230358	0.75	0.75	1	1	3.5
ENSG00000260032	1	0.75	1	0.75	3.5
ENSG00000278535	0.666667	0.833333	1	1	3.5
Novelgene12004	1	0.5	1	1	3.5
Novelgene12114	0.5	1	1	1	3.5
Novelgene12235	1	0.5	1	1	3.5
Novelgene12748	1	1	1	0.5	3.5
Novelgene15463	0.5	1	1	1	3.5
Novelgene18184	1	1	0.5	1	3.5
Novelgene2911	0.666667	0.833333	1	1	3.5
Novelgene3121	1	1	1	0.5	3.5
Novelgene5155	1	0.5	1	1	3.5
Novelgene5723	1	1	1	0.5	3.5
Novelgene8345	1	0.833333	0.666667	1	3.5
Novelgene8506	0.5	1	1	1	3.5
Novelgene9034	1	0.5	1	1	3.5
ENSG00000113384	0.8	0.875	0.904762	0.92	3.49976
ENSG00000071794	0.829787	0.916667	0.883721	0.869565	3.49974
ENSG00000120370	0.666667	0.923077	1	0.909091	3.49883
ENSG00000140263	0.875	0.833333	0.933333	0.857143	3.49881
ENSG00000137962	0.833333	0.818182	0.909091	0.9375	3.49811
ENSG00000163956	0.909091	0.9	0.888889	0.8	3.49798
ENSG00000167792	0.888889	0.866667	0.833333	0.909091	3.49798
ENSG00000196517	0.862069	0.9375	0.846154	0.851852	3.49757
ENSG00000103187	0.875	0.833333	0.9	0.888889	3.49722
ENSG00000085760	0.888889	0.837838	0.877551	0.892857	3.49713
ENSG00000076242	0.8125	0.904762	0.842105	0.9375	3.49687
ENSG00000136874	0.84	0.92	0.842105	0.894737	3.49684
ENSG00000100445	0.882353	0.9	0.857143	0.857143	3.49664
ENSG00000087087	0.785714	0.935484	0.933333	0.842105	3.49664
ENSG00000133657	0.958333	0.818182	0.8	0.92	3.49652
ENSG00000130695	0.9375	0.692308	1	0.866667	3.49647
ENSG00000164327	0.9375	0.789474	0.846154	0.923077	3.4962
ENSG00000119906	1	0.75	0.9	0.846154	3.49615
ENSG00000183309	0.9	0.75	1	0.846154	3.49615
ENSG00000077232	0.878788	0.784314	0.906977	0.925926	3.496
ENSG00000131069	0.857143	0.92	0.9	0.818182	3.49532
ENSG00000119787	0.941176	0.863636	0.857143	0.833333	3.49529
ENSG00000260466	0.848485	0.903846	0.871795	0.870968	3.49509
ENSG00000119471	0.935484	0.833333	0.826087	0.9	3.4949
ENSG00000160014	0.944444	0.916667	0.833333	0.8	3.49444
ENSG00000173039	0.85	0.827586	0.916667	0.9	3.49425
ENSG00000170322	0.888889	0.866667	0.884615	0.853659	3.49383
ENSG00000099219	0.857143	0.892857	0.785714	0.957447	3.49316
ENSG00000123124	0.823529	0.722222	1	0.947368	3.49312
ENSG00000113719	0.892857	0.866667	0.769231	0.964286	3.49304
ENSG00000135775	0.909091	0.9375	0.846154	0.8	3.49274
ENSG00000162889	0.764706	0.95	0.833333	0.944444	3.49248
ENSG00000115942	0.909091	0.916667	0.916667	0.75	3.49242
ENSG00000095321	0.846154	0.904762	0.818182	0.923077	3.49217
ENSG00000018510	0.857143	0.805556	0.870968	0.958333	3.492
ENSG00000136826	0.8125	0.888889	0.857143	0.933333	3.49187
ENSG00000198380	0.933333	0.815789	0.846154	0.896552	3.49183
ENSG00000196116	0.916667	0.916667	0.769231	0.888889	3.49145
ENSG00000126461	0.8125	0.92	0.916667	0.842105	3.49127
ENSG00000140464	0.866667	0.941176	0.95	0.733333	3.49118
ENSG00000175455	0.84375	0.935484	0.911765	0.8	3.491
ENSG00000227345	0.904762	0.8	0.916667	0.869565	3.49099
ENSG00000109079	0.9	0.833333	0.882353	0.875	3.49069
ENSG00000114650	0.83871	0.862069	0.923077	0.866667	3.49052
ENSG00000165219	0.892857	0.803279	0.895833	0.898551	3.49052
ENSG00000128039	0.857143	0.8	1	0.833333	3.49048
ENSG00000137273	0.857143	0.8	1	0.833333	3.49048
ENSG00000169592	0.857143	0.7	0.933333	1	3.49048
ENSG00000272333	0.833333	0.857143	0.9	0.9	3.49048
ENSG00000102226	0.869565	0.914286	0.75	0.956522	3.49037
ENSG00000162664	0.8	0.941176	0.882353	0.866667	3.4902
ENSG00000158711	0.846154	0.916667	1	0.727273	3.49009
ENSG00000037637	0.769231	0.85	0.933333	0.9375	3.49006
ENSG00000150768	0.875	0.882353	0.857143	0.875	3.4895
ENSG00000132341	0.875	0.875	0.882353	0.857143	3.4895
ENSG00000116198	0.777778	0.869565	1	0.842105	3.48945
ENSG00000185009	0.869565	0.904762	0.875	0.84	3.48933
ENSG00000136436	0.769231	0.928571	0.882353	0.909091	3.48925
ENSG00000149503	0.846154	1	0.785714	0.857143	3.48901
ENSG00000170421	0.896104	0.891892	0.857143	0.84375	3.48889
ENSG00000197299	0.875	0.88	0.866667	0.866667	3.48833
ENSG00000237441	0.818182	0.857143	0.875	0.9375	3.48782
ENSG00000117298	0.84	0.84	0.857143	0.95	3.48714
ENSG00000059573	0.888889	0.8	0.913043	0.884615	3.48655
ENSG00000101911	0.913043	0.846154	0.909091	0.818182	3.48647
ENSG00000234741	0.958333	0.821429	0.84	0.866667	3.48643
ENSG00000121152	0.8125	0.9	0.916667	0.857143	3.48631
ENSG00000116396	0.833333	0.777778	1	0.875	3.48611
ENSG00000174243	0.888889	0.888889	0.875	0.833333	3.48611
ENSG00000106603	0.88	0.875	0.842105	0.888889	3.48599
ENSG00000134452	0.85	0.846154	0.923077	0.866667	3.4859
ENSG00000100219	0.888889	0.863636	0.866667	0.866667	3.48586
ENSG00000103932	0.8	0.9	0.857143	0.928571	3.48571
ENSG00000143126	0.882353	0.888889	1	0.714286	3.48553
ENSG00000185650	0.833333	0.923077	0.928571	0.8	3.48498
ENSG00000099377	0.909091	0.909091	0.833333	0.833333	3.48485
ENSG00000125772	0.888889	0.928571	0.833333	0.833333	3.48413
ENSG00000068912	0.9375	0.823529	0.904762	0.818182	3.48397
ENSG00000123989	0.923077	0.833333	0.818182	0.909091	3.48368
ENSG00000138279	0.869565	0.851064	0.860465	0.902439	3.48353
ENSG00000168763	0.785714	0.769231	1	0.928571	3.48352
ENSG00000106086	0.777778	0.941176	0.875	0.888889	3.48284
ENSG00000160285	0.833333	0.785714	1	0.863636	3.48268
ENSG00000099956	0.869565	0.913043	0.9	0.8	3.48261
ENSG00000115568	0.857143	0.875	0.75	1	3.48214
ENSG00000169299	0.888889	0.875	0.818182	0.9	3.48207
ENSG00000160695	0.8	0.9375	0.8	0.944444	3.48194
ENSG00000120539	0.913043	0.842105	0.869565	0.857143	3.48186
ENSG00000075975	0.857143	0.933333	0.941176	0.75	3.48165
ENSG00000198951	0.933333	0.857143	0.857143	0.833333	3.48095
ENSG00000136848	0.875	0.933333	0.777778	0.894737	3.48085
ENSG00000164329	0.875	0.891892	0.875	0.83871	3.4806
ENSG00000196584	0.857143	0.857143	0.857143	0.909091	3.48052
ENSG00000073712	0.8125	0.842105	0.916667	0.909091	3.48036
ENSG00000080189	0.84	0.870968	0.888889	0.88	3.47986
ENSG00000162402	0.857143	0.863636	0.894737	0.863636	3.47915
ENSG00000108100	0.9	0.714286	0.944444	0.92	3.47873
ENSG00000109016	0.888889	0.857143	0.875	0.857143	3.47817
ENSG00000115446	0.875	0.888889	0.857143	0.857143	3.47817
ENSG00000176463	0.833333	0.869565	0.9	0.875	3.4779
ENSG00000100151	0.9	0.8	0.888889	0.888889	3.47778
ENSG00000160570	0.833333	0.769231	1	0.875	3.47756
ENSG00000165819	0.846154	0.882353	0.882353	0.866667	3.47753
ENSG00000183856	0.909091	0.818182	0.875	0.875	3.47727
ENSG00000077044	0.866667	0.777778	0.923077	0.909091	3.47661
ENSG00000124532	0.875	0.863636	0.9375	0.8	3.47614
ENSG00000133627	0.785714	0.866667	1	0.823529	3.47591
ENSG00000175274	0.909091	0.833333	0.833333	0.9	3.47576
ENSG00000172893	0.911392	0.944444	0.842105	0.777778	3.47572
ENSG00000067900	0.818182	0.882353	0.875	0.9	3.47553
ENSG00000054118	0.83871	0.823529	0.964286	0.848485	3.47501
ENSG00000093009	0.866667	0.866667	0.866667	0.875	3.475
ENSG00000139946	1	0.6	1	0.875	3.475
ENSG00000144589	0.8	0.875	0.8	1	3.475
ENSG00000085998	0.894737	0.833333	0.842105	0.904762	3.47494
ENSG00000171302	0.869565	0.882353	0.833333	0.888889	3.47414
ENSG00000165688	0.88	0.84	0.857143	0.896552	3.47369
ENSG00000166068	0.882353	0.733333	1	0.857143	3.47283
ENSG00000153214	0.846154	0.875	0.818182	0.933333	3.47267
ENSG00000112367	0.888889	0.833333	0.75	1	3.47222
ENSG00000139517	0.75	0.833333	1	0.888889	3.47222
ENSG00000170027	0.875	0.888889	0.833333	0.875	3.47222
ENSG00000125166	0.846154	0.842105	0.916667	0.866667	3.47159
ENSG00000188807	0.75	0.875	1	0.846154	3.47115
ENSG00000087152	0.777778	0.875	1	0.818182	3.47096
ENSG00000127837	0.909091	0.909091	0.777778	0.875	3.47096
ENSG00000136854	0.823529	0.882353	0.941176	0.823529	3.47059
ENSG00000116199	0.928571	0.882353	0.833333	0.826087	3.47034
ENSG00000058063	0.896552	0.851852	0.909091	0.8125	3.46999
ENSG00000070614	0.888889	0.866667	0.857143	0.857143	3.46984
ENSG00000176014	0.875	0.85	0.875	0.869565	3.46957
ENSG00000097046	0.875	0.869565	0.882353	0.842105	3.46902
ENSG00000109184	0.935484	0.888889	0.884615	0.76	3.46899
ENSG00000104805	0.789474	0.846154	0.904762	0.928571	3.46896
ENSG00000169100	0.85	0.833333	0.823529	0.961538	3.4684
ENSG00000117528	0.8	0.894737	0.95	0.823529	3.46827
ENSG00000103512	0.833333	0.916667	0.823529	0.894737	3.46827
ENSG00000151348	0.888889	0.888889	0.857143	0.833333	3.46825
ENSG00000153094	0.857143	0.777778	0.833333	1	3.46825
ENSG00000064652	0.818182	0.9	1	0.75	3.46818
ENSG00000140740	0.85	0.818182	0.9	0.9	3.46818
ENSG00000067167	0.8125	0.85	0.888889	0.916667	3.46806
ENSG00000131791	0.785714	0.923077	0.909091	0.85	3.46788
ENSG00000166888	0.833333	0.868421	0.870968	0.894737	3.46746
ENSG00000266088	0.888889	0.769231	0.909091	0.9	3.46721
ENSG00000160049	0.8	0.88	0.882353	0.904762	3.46711
ENSG00000134222	0.857143	0.916667	0.818182	0.875	3.46699
ENSG00000110080	0.866667	0.782609	0.928571	0.888889	3.46674
ENSG00000151470	0.666667	1	0.8	1	3.46667
ENSG00000162601	0.666667	1	0.8	1	3.46667
ENSG00000256628	1	0.666667	1	0.8	3.46667
ENSG00000146574	1	0.8	1	0.666667	3.46667
ENSG00000149716	0.833333	0.8	1	0.833333	3.46667
ENSG00000227218	1	0.8	0.833333	0.833333	3.46667
ENSG00000161204	0.777778	0.818182	0.923077	0.947368	3.4664
ENSG00000163930	0.809524	0.9	0.933333	0.823529	3.46639
ENSG00000104812	0.818182	0.857143	0.857143	0.933333	3.4658
ENSG00000105968	0.8	0.846154	0.944444	0.875	3.4656
ENSG00000102144	0.875	0.868421	0.853659	0.868421	3.4655
ENSG00000155254	0.9	0.833333	0.875	0.857143	3.46548
ENSG00000135108	0.875	0.888889	0.8125	0.888889	3.46528
ENSG00000100416	0.846154	0.785714	1	0.833333	3.4652
ENSG00000082898	0.857143	0.865672	0.865385	0.876923	3.46512
ENSG00000135341	0.888889	0.863636	0.789474	0.923077	3.46508
ENSG00000023287	0.833333	0.888889	0.916667	0.826087	3.46498
ENSG00000224597	0.884615	0.916667	0.863636	0.8	3.46492
ENSG00000006744	0.88	0.9	0.869565	0.814815	3.46438
ENSG00000075651	0.857143	0.857143	0.916667	0.833333	3.46429
ENSG00000135596	0.875	0.875	0.857143	0.857143	3.46429
ENSG00000138678	0.857143	0.857143	0.875	0.875	3.46429
ENSG00000169756	0.857143	0.833333	0.857143	0.916667	3.46429
ENSG00000205133	0.916667	1	0.714286	0.833333	3.46429
Novelgene17860	0.875	0.875	1	0.714286	3.46429
ENSG00000118257	0.888889	0.8	0.875	0.9	3.46389
ENSG00000164815	0.875	0.846154	0.833333	0.909091	3.46358
ENSG00000049860	0.75	0.933333	0.923077	0.857143	3.46355
ENSG00000108219	0.884615	0.863636	0.857143	0.857143	3.46254
ENSG00000177917	0.823529	0.916667	0.888889	0.833333	3.46242
ENSG00000134250	0.846154	0.941176	0.875	0.8	3.46233
ENSG00000107651	0.9375	0.769231	0.866667	0.888889	3.46229
ENSG00000133275	0.85	0.923077	0.846154	0.842105	3.46134
ENSG00000082701	0.95	0.842105	0.9	0.769231	3.46134
ENSG00000124226	0.882353	0.85	0.84	0.888889	3.46124
ENSG00000089351	0.866667	0.9375	0.823529	0.833333	3.46103
ENSG00000215301	0.888889	0.85	0.857143	0.864865	3.4609
ENSG00000163161	0.785714	0.913043	0.857143	0.904762	3.46066
ENSG00000138069	0.9	0.909091	0.818182	0.833333	3.46061
ENSG00000125846	0.909091	0.818182	0.9	0.833333	3.46061
ENSG00000100504	0.85	0.894737	0.869565	0.846154	3.46046
ENSG00000112237	0.857143	0.888889	0.857143	0.857143	3.46032
ENSG00000151500	0.888889	0.571429	1	1	3.46032
ENSG00000196850	0.888889	0.714286	1	0.857143	3.46032
ENSG00000196504	0.924528	0.844156	0.79661	0.894737	3.46003
ENSG00000136280	0.826087	0.85	0.916667	0.866667	3.45942
ENSG00000132182	0.818182	0.843137	0.923077	0.875	3.4594
ENSG00000123607	0.8	0.909091	1	0.75	3.45909
ENSG00000096717	0.727273	0.875	0.933333	0.923077	3.45868
ENSG00000106244	0.75	0.875	1	0.833333	3.45833
ENSG00000157869	0.75	0.833333	0.875	1	3.45833
ENSG00000165449	0.833333	0.75	1	0.875	3.45833
ENSG00000167380	1	0.875	0.833333	0.75	3.45833
ENSG00000238058	0.833333	0.875	0.75	1	3.45833
ENSG00000100605	0.878788	0.785714	0.96	0.833333	3.45784
ENSG00000136231	0.882353	0.888889	0.852941	0.833333	3.45752
ENSG00000274523	0.842105	0.823529	1	0.791667	3.4573
ENSG00000152217	0.6	1	1	0.857143	3.45714
Novelgene15238	0.8	0.857143	1	0.8	3.45714
ENSG00000173402	0.85	0.808511	0.864865	0.933333	3.45671
ENSG00000115641	0.823529	0.823529	0.809524	1	3.45658
ENSG00000171148	0.875	0.846154	0.916667	0.818182	3.456
ENSG00000204592	0.807692	0.84375	0.847826	0.956522	3.45579
ENSG00000040933	0.9	0.666667	1	0.888889	3.45556
ENSG00000123388	0.666667	0.888889	0.9	1	3.45556
ENSG00000177469	0.789474	0.823529	0.933333	0.909091	3.45543
ENSG00000177303	0.823529	0.875	0.933333	0.823529	3.45539
ENSG00000177463	0.868421	0.882353	0.870968	0.833333	3.45508
ENSG00000162909	0.866667	0.83871	0.87931	0.87037	3.45506
ENSG00000204590	0.928571	0.7	0.9375	0.888889	3.45496
ENSG00000122378	0.931034	0.666667	0.857143	1	3.45484
ENSG00000158669	0.705882	0.944444	0.846154	0.958333	3.45481
ENSG00000134900	0.823529	0.903226	0.852941	0.875	3.4547
ENSG00000165244	0.818182	0.909091	0.909091	0.818182	3.45455
ENSG00000185585	0.888889	0.857143	0.833333	0.875	3.45437
ENSG00000170633	0.882353	0.909091	0.8125	0.85	3.45394
ENSG00000132376	0.846154	0.928571	0.75	0.928571	3.4533
ENSG00000197147	0.857143	0.846154	0.75	1	3.4533
ENSG00000079974	0.866667	0.823529	0.916667	0.846154	3.45302
ENSG00000146733	0.8	0.8	0.88	0.972973	3.45297
ENSG00000075089	0.888889	0.875	0.888889	0.8	3.45278
ENSG00000122085	0.888889	0.8	0.888889	0.875	3.45278
ENSG00000165060	0.875	0.777778	1	0.8	3.45278
ENSG00000163468	0.878788	0.829268	0.821429	0.923077	3.45256
ENSG00000162688	0.823529	0.6875	1	0.941176	3.45221
ENSG00000104687	0.85	0.903226	0.75	0.948718	3.45194
ENSG00000263001	0.842105	0.770492	0.97561	0.863636	3.45184
ENSG00000183726	0.846154	0.916667	0.8	0.888889	3.45171
ENSG00000105705	0.866667	0.866667	0.818182	0.9	3.45152
ENSG00000104884	0.909091	0.909091	0.8	0.833333	3.45152
ENSG00000108828	0.882353	0.866667	0.785714	0.916667	3.4514
ENSG00000012061	0.642857	0.875	1	0.933333	3.45119
ENSG00000168209	0.857143	0.863636	0.866667	0.863636	3.45108
ENSG00000104643	0.909091	0.75	0.916667	0.875	3.45076
ENSG00000153162	0.875	0.888889	0.909091	0.777778	3.45076
ENSG00000237765	0.666667	1	0.875	0.909091	3.45076
ENSG00000168040	0.9375	0.846154	0.833333	0.833333	3.45032
ENSG00000136536	0.848485	0.891892	0.806452	0.903226	3.45005
ENSG00000136636	0.793103	0.9	0.821429	0.935484	3.45002
ENSG00000105556	0.941176	0.818182	0.857143	0.833333	3.44983
ENSG00000170234	0.888889	0.727273	1	0.833333	3.44949
ENSG00000105552	0.846154	0.857143	0.888889	0.857143	3.44933
ENSG00000130150	0.857143	0.888889	0.857143	0.846154	3.44933
ENSG00000163814	0.846154	0.857143	0.857143	0.888889	3.44933
ENSG00000234616	0.909091	0.888889	0.9	0.75	3.44798
ENSG00000164466	0.866667	0.888889	0.884615	0.807692	3.44786
ENSG00000168994	0.733333	0.785714	1	0.928571	3.44762
ENSG00000107938	0.888889	0.75	0.875	0.933333	3.44722
ENSG00000131591	0.866667	0.714286	0.9375	0.928571	3.44702
ENSG00000113593	0.777778	0.923077	0.857143	0.888889	3.44689
ENSG00000119661	0.833333	0.761905	0.923077	0.928571	3.44689
ENSG00000131473	0.811321	0.871795	0.925	0.83871	3.44683
ENSG00000166340	0.857143	0.928571	0.785714	0.875	3.44643
ENSG00000107262	0.714286	0.875	1	0.857143	3.44643
ENSG00000157350	0.875	0.857143	1	0.714286	3.44643
ENSG00000168884	0.857143	0.857143	0.875	0.857143	3.44643
ENSG00000269609	0.857143	0.875	0.857143	0.857143	3.44643
ENSG00000006282	0.857143	0.818182	0.833333	0.9375	3.44616
ENSG00000105926	0.846154	0.866667	0.866667	0.866667	3.44615
ENSG00000100075	0.8	0.846154	1	0.8	3.44615
ENSG00000138376	0.866667	0.833333	0.8125	0.933333	3.44583
ENSG00000112972	0.84	0.869565	0.866667	0.869565	3.4458
ENSG00000197024	0.9	0.727273	1	0.818182	3.44545
ENSG00000068903	0.823529	0.846154	0.866667	0.909091	3.44544
ENSG00000176978	0.852941	0.821429	0.9	0.870968	3.44534
ENSG00000176444	0.857143	0.764706	0.923077	0.9	3.44493
ENSG00000198742	0.769231	0.857143	1	0.818182	3.44456
ENSG00000111266	0.777778	0.888889	1	0.777778	3.44444
ENSG00000138760	0.866667	0.8	0.888889	0.888889	3.44444
ENSG00000178605	0.666667	0.888889	1	0.888889	3.44444
ENSG00000126821	0.833333	0.777778	1	0.833333	3.44444
ENSG00000167553	0.809524	0.92	0.791667	0.923077	3.44427
ENSG00000100266	0.821429	0.90625	0.827586	0.888889	3.44415
ENSG00000127463	0.666667	0.952381	0.866667	0.958333	3.44405
ENSG00000156535	0.83871	0.851852	0.85	0.903226	3.44379
ENSG00000160953	0.851852	0.826087	1	0.764706	3.44264
ENSG00000265972	0.842105	0.882353	0.818182	0.9	3.44264
ENSG00000105953	0.901961	0.804348	0.866667	0.869565	3.44254
ENSG00000054611	0.8	0.8	0.933333	0.909091	3.44242
ENSG00000110047	0.833333	0.846154	0.846154	0.916667	3.44231
Novelgene1988	0.894737	0.777778	0.894737	0.875	3.44225
ENSG00000138660	0.923077	0.818182	0.923077	0.777778	3.44211
ENSG00000188811	0.777778	0.909091	0.846154	0.909091	3.44211
ENSG00000023516	0.866667	0.818182	0.9	0.857143	3.44199
ENSG00000065000	0.857143	0.875	0.916667	0.793103	3.44191
ENSG00000283445	0.833333	0.88	0.882353	0.846154	3.44184
ENSG00000184979	0.9	0.888889	0.777778	0.875	3.44167
ENSG00000100906	0.818182	0.909091	0.857143	0.857143	3.44156
ENSG00000013306	0.833333	0.864865	0.84	0.903226	3.44142
ENSG00000099812	0.846154	0.857143	0.904762	0.833333	3.44139
ENSG00000130741	0.865385	0.810345	0.892857	0.872727	3.44131
ENSG00000003509	0.909091	0.923077	0.7	0.909091	3.44126
ENSG00000153786	0.809524	0.736842	1	0.894737	3.4411
ENSG00000141543	0.894737	0.846154	0.9	0.8	3.44089
ENSG00000143947	1	0.833333	0.857143	0.75	3.44048
ENSG00000165704	0.875	0.833333	0.875	0.857143	3.44048
ENSG00000223891	0.833333	0.857143	1	0.75	3.44048
ENSG00000167535	0.8125	0.727273	1	0.9	3.43977
ENSG00000163399	0.87234	0.878788	0.849057	0.839286	3.43947
ENSG00000022267	0.888889	0.75	1	0.8	3.43889
ENSG00000134245	0.888889	0.8	0.75	1	3.43889
ENSG00000145687	0.916667	0.888889	0.8	0.833333	3.43889
ENSG00000196781	0.857143	0.842105	0.869565	0.869565	3.43838
ENSG00000115368	0.923077	0.814815	0.866667	0.833333	3.43789
ENSG00000039123	0.863636	0.84	0.833333	0.9	3.43697
ENSG00000100413	0.875	0.909091	0.875	0.777778	3.43687
ENSG00000182022	0.909091	0.888889	0.888889	0.75	3.43687
ENSG00000115107	0.823529	0.842105	0.947368	0.823529	3.43653
ENSG00000108262	0.866667	0.8125	0.882353	0.875	3.43652
ENSG00000102189	0.875	0.894737	1	0.666667	3.4364
ENSG00000009954	0.884615	0.761905	0.947368	0.842105	3.43599
Novelgene10013	0.928571	0.9	0.857143	0.75	3.43571
ENSG00000175203	0.846154	0.9	0.8	0.888889	3.43504
ENSG00000138399	0.923077	0.769231	0.909091	0.833333	3.43473
ENSG00000170854	0.769231	0.909091	0.923077	0.833333	3.43473
ENSG00000129245	0.833333	0.8125	0.9	0.888889	3.43472
ENSG00000142002	0.882353	0.826087	0.809524	0.916667	3.43463
ENSG00000142892	0.785714	0.875	0.857143	0.916667	3.43452
ENSG00000172530	0.84375	0.833333	0.9	0.857143	3.43423
ENSG00000132394	0.818182	0.888889	0.785714	0.941176	3.43396
ENSG00000154305	0.8	0.864865	0.888889	0.88	3.43375
ENSG00000033867	0.909091	0.615385	1	0.909091	3.43357
ENSG00000075240	0.857143	0.8125	0.875	0.888889	3.43353
ENSG00000163781	0.857143	0.90625	0.863636	0.806452	3.43348
ENSG00000144802	0.833333	0.8	1	0.8	3.43333
ENSG00000175390	0.9	0.9	0.8	0.833333	3.43333
ENSG00000186187	0.833333	0.8	1	0.8	3.43333
ENSG00000239152	0.833333	1	0.8	0.8	3.43333
Novelgene13186	0.833333	0.6	1	1	3.43333
ENSG00000143493	0.833333	0.892857	0.888889	0.818182	3.43326
ENSG00000137942	0.842105	0.814815	0.909091	0.866667	3.43268
ENSG00000113812	0.785714	0.923077	0.866667	0.857143	3.4326
ENSG00000116133	0.871429	0.913043	0.777778	0.87013	3.43238
ENSG00000141456	0.909091	0.821429	0.85	0.851852	3.43237
ENSG00000142784	0.947368	0.833333	0.833333	0.818182	3.43222
ENSG00000157693	0.9	0.857143	0.875	0.8	3.43214
ENSG00000102606	0.860465	0.821429	0.857143	0.892857	3.43189
ENSG00000085788	0.857143	0.758621	0.923077	0.892857	3.4317
ENSG00000138050	0.928571	0.785714	0.8	0.916667	3.43095
ENSG00000133103	0.9375	0.875	0.818182	0.8	3.43068
ENSG00000105643	0.875	0.666667	1	0.888889	3.43056
ENSG00000101350	0.875	0.8	0.909091	0.846154	3.43024
ENSG00000152492	0.909091	0.9375	0.833333	0.75	3.42992
ENSG00000115295	0.857143	0.809524	0.913043	0.85	3.42971
ENSG00000103978	0.909091	0.888889	0.8125	0.818182	3.42866
ENSG00000000457	0.857143	0.857143	0.857143	0.857143	3.42857
ENSG00000110237	0.714286	0.857143	0.857143	1	3.42857
ENSG00000055130	0.931034	0.740741	0.913043	0.84375	3.42857
ENSG00000132635	0.846154	0.818182	0.875	0.888889	3.42822
ENSG00000169871	0.85	0.862069	0.863636	0.851852	3.42756
ENSG00000136699	0.823529	0.84	0.875	0.888889	3.42742
ENSG00000148153	0.818182	0.909091	0.8	0.9	3.42727
ENSG00000112739	0.88	0.869565	0.772727	0.904762	3.42705
ENSG00000076924	0.875	0.857143	0.777778	0.916667	3.42659
ENSG00000013375	0.888889	0.941176	0.75	0.846154	3.42622
ENSG00000119041	0.846154	0.888889	0.857143	0.833333	3.42552
ENSG00000171055	0.933333	0.857143	0.777778	0.857143	3.4254
ENSG00000070214	0.826087	0.827586	0.875	0.896552	3.42522
ENSG00000134308	0.833333	0.823529	0.862069	0.90625	3.42518
ENSG00000077463	0.8	0.875	0.75	1	3.425
ENSG00000110400	0.8	0.75	1	0.875	3.425
ENSG00000130338	0.75	0.875	0.8	1	3.425
ENSG00000138640	0.75	0.8	0.875	1	3.425
ENSG00000100227	0.88	0.818182	0.869565	0.857143	3.42489
ENSG00000107669	0.8	0.833333	0.941176	0.85	3.42451
ENSG00000062194	0.853659	0.846154	0.818182	0.90625	3.42424
ENSG00000173786	0.8	0.866667	0.882353	0.875	3.42402
ENSG00000140471	0.9	0.857143	0.666667	1	3.42381
ENSG00000187790	0.9	0.857143	0.666667	1	3.42381
ENSG00000049239	0.666667	0.857143	1	0.9	3.42381
ENSG00000170448	0.916667	0.857143	0.75	0.9	3.42381
ENSG00000079950	0.8	0.818182	0.916667	0.888889	3.42374
ENSG00000189007	0.8	0.714286	0.909091	1	3.42338
ENSG00000116809	0.923077	0.8	0.8	0.9	3.42308
ENSG00000147535	0.875	0.923077	0.75	0.875	3.42308
ENSG00000124562	0.833333	0.875	0.714286	1	3.42262
ENSG00000204130	0.875	0.857143	0.857143	0.833333	3.42262
ENSG00000129925	0.846154	0.857143	0.785714	0.933333	3.42234
ENSG00000168769	0.833333	0.888889	0.8	0.9	3.42222
ENSG00000167881	0.882353	0.764706	0.875	0.9	3.42206
ENSG00000138463	0.846154	0.777778	0.923077	0.875	3.42201
ENSG00000188647	0.75	0.846154	0.916667	0.909091	3.42191
ENSG00000112062	0.766667	0.875	0.923077	0.857143	3.42189
ENSG00000120802	0.83871	0.851852	0.851064	0.88	3.42163
ENSG00000003393	0.909091	0.714286	0.875	0.923077	3.42145
ENSG00000153066	0.875	0.789474	0.8125	0.944444	3.42142
ENSG00000166333	0.842105	0.823529	0.888889	0.866667	3.42119
ENSG00000184220	0.8	0.875	0.888889	0.857143	3.42103
ENSG00000166025	0.8	0.909091	0.869565	0.842105	3.42076
ENSG00000138385	0.909091	0.769231	0.909091	0.833333	3.42075
ENSG00000180104	0.916667	0.785714	0.76	0.958333	3.42071
ENSG00000117713	0.866667	0.7	0.909091	0.944444	3.4202
ENSG00000174564	0.916667	0.833333	0.846154	0.823529	3.41968
ENSG00000086102	0.814815	0.925926	0.892857	0.785714	3.41931
ENSG00000130175	0.9	0.814815	0.870968	0.833333	3.41912
ENSG00000162073	0.888889	0.75	0.923077	0.857143	3.41911
ENSG00000116285	0.916667	0.785714	0.8	0.916667	3.41905
ENSG00000116191	0.882353	0.857143	0.833333	0.846154	3.41898
ENSG00000149179	0.846154	0.869565	0.869565	0.833333	3.41862
ENSG00000154127	0.909091	0.8	0.8	0.909091	3.41818
ENSG00000260017	0.909091	0.8	0.909091	0.8	3.41818
ENSG00000176248	0.857143	0.833333	0.818182	0.909091	3.41775
ENSG00000100983	0.909091	0.88	0.928571	0.7	3.41766
ENSG00000168036	0.861111	0.852941	0.911765	0.791667	3.41748
ENSG00000113368	0.833333	0.909091	0.875	0.8	3.41742
ENSG00000170088	0.8	0.909091	0.875	0.833333	3.41742
ENSG00000185504	0.833333	0.8	0.875	0.909091	3.41742
ENSG00000116260	0.941176	0.764706	0.782609	0.928571	3.41706
ENSG00000101220	1	1	0.75	0.666667	3.41667
ENSG00000104219	0.916667	0.666667	0.833333	1	3.41667
ENSG00000132793	0.666667	0.75	1	1	3.41667
ENSG00000142751	0.75	0.666667	1	1	3.41667
ENSG00000146858	0.75	1	0.666667	1	3.41667
ENSG00000147471	0.916667	0.916667	0.75	0.833333	3.41667
ENSG00000157353	1	0.75	1	0.666667	3.41667
ENSG00000166321	0.666667	0.75	1	1	3.41667
ENSG00000171084	0.666667	0.75	1	1	3.41667
ENSG00000187764	0.916667	0.75	1	0.75	3.41667
ENSG00000198805	0.666667	0.916667	0.833333	1	3.41667
Novelgene5698	1	1	0.75	0.666667	3.41667
ENSG00000130921	0.75	1	0.833333	0.833333	3.41667
ENSG00000151929	0.9	0.909091	0.75	0.857143	3.41623
ENSG00000136152	0.846154	0.894737	0.875	0.8	3.41589
ENSG00000123066	0.888889	0.8125	0.714286	1	3.41567
ENSG00000154889	0.833333	0.857143	0.85	0.875	3.41548
ENSG00000182872	0.833333	0.766667	0.923077	0.891892	3.41497
ENSG00000273749	0.818182	0.854839	0.826923	0.914894	3.41484
ENSG00000145901	0.875	0.84	0.804878	0.894737	3.41461
ENSG00000105127	0.875	0.846154	0.875	0.818182	3.41434
ENSG00000014641	0.857143	0.8	0.9	0.857143	3.41429
ENSG00000015133	0.857143	0.857143	0.9	0.8	3.41429
ENSG00000172757	0.857143	0.8	0.9	0.857143	3.41429
ENSG00000166987	1	0.714286	0.8	0.9	3.41429
ENSG00000116560	0.862069	0.894737	0.8	0.857143	3.41395
ENSG00000106799	0.769231	0.857143	0.9375	0.85	3.41387
ENSG00000177542	0.764706	0.882353	0.866667	0.9	3.41373
ENSG00000183010	0.862069	0.771429	0.857143	0.923077	3.41372
ENSG00000112290	0.846154	0.846154	0.875	0.846154	3.41346
ENSG00000134690	0.846154	0.888889	0.769231	0.909091	3.41336
ENSG00000162222	0.9	0.727273	0.785714	1	3.41299
ENSG00000148660	0.7	0.894737	0.863636	0.954545	3.41292
ENSG00000142867	0.9	0.833333	0.846154	0.833333	3.41282
ENSG00000146701	0.916667	0.857143	0.888889	0.75	3.4127
Novelgene5920	1	0.666667	0.888889	0.857143	3.4127
ENSG00000095574	0.833333	0.888889	0.857143	0.833333	3.4127
ENSG00000263307	0.833333	0.857143	0.888889	0.833333	3.4127
ENSG00000170365	0.846154	0.857143	0.8	0.909091	3.41239
ENSG00000178028	0.833333	0.727273	0.923077	0.928571	3.41225
ENSG00000169359	0.823529	0.785714	0.869565	0.933333	3.41214
ENSG00000160216	0.823529	0.833333	0.846154	0.909091	3.41211
ENSG00000065029	0.785714	0.857143	1	0.769231	3.41209
ENSG00000134255	0.857143	0.8125	0.833333	0.909091	3.41207
ENSG00000133131	0.772727	0.933333	1	0.705882	3.41194
ENSG00000125347	0.9	0.833333	0.769231	0.909091	3.41166
ENSG00000107021	0.875	0.782609	0.913043	0.84	3.41065
ENSG00000134243	0.769231	0.923077	0.9	0.818182	3.41049
ENSG00000175866	0.846154	0.823529	0.888889	0.851852	3.41042
ENSG00000136840	0.875	0.833333	0.8125	0.888889	3.40972
ENSG00000138035	0.866667	0.842105	0.923077	0.777778	3.40963
ENSG00000164306	0.833333	0.909091	0.833333	0.833333	3.40909
ENSG00000172785	0.833333	0.833333	0.909091	0.833333	3.40909
ENSG00000147121	0.947368	0.736842	0.882353	0.842105	3.40867
ENSG00000187257	0.857143	0.818182	0.9	0.833333	3.40866
ENSG00000143842	0.846154	0.8125	0.833333	0.916667	3.40865
ENSG00000137822	0.823529	0.935484	0.826087	0.823529	3.40863
ENSG00000151093	0.9	0.8	0.833333	0.875	3.40833
ENSG00000156453	0.875	0.833333	0.9	0.8	3.40833
ENSG00000043143	0.8	0.860465	0.903226	0.844444	3.40814
ENSG00000129472	0.692308	0.882353	0.833333	1	3.40799
ENSG00000055483	0.903226	0.75	0.882353	0.871795	3.40737
ENSG00000087269	0.894737	0.8	0.904762	0.807692	3.40719
ENSG00000074590	0.75	0.857143	1	0.8	3.40714
ENSG00000075188	0.875	0.857143	0.8	0.875	3.40714
ENSG00000101347	0.75	0.857143	0.8	1	3.40714
ENSG00000163754	0.875	0.857143	0.8	0.875	3.40714
ENSG00000126062	0.8	0.875	0.875	0.857143	3.40714
ENSG00000138867	0.789474	0.909091	0.833333	0.875	3.4069
ENSG00000111596	0.848485	0.875	0.794118	0.888889	3.40649
ENSG00000273729	0.888889	0.684211	1	0.833333	3.40643
ENSG00000187498	0.810127	0.909091	0.724138	0.962963	3.40632
ENSG00000107554	0.75	0.875	0.857143	0.923077	3.40522
ENSG00000087903	0.75	0.857143	0.909091	0.888889	3.40512
ENSG00000198265	0.769231	0.785714	0.916667	0.933333	3.40495
ENSG00000116237	0.774194	0.818182	1	0.8125	3.40488
ENSG00000110330	0.866667	0.846154	0.868421	0.823529	3.40477
ENSG00000136715	0.772727	0.863636	0.904762	0.863636	3.40476
ENSG00000117593	0.933333	0.785714	0.785714	0.9	3.40476
ENSG00000145545	0.8125	0.85	0.866667	0.875	3.40417
ENSG00000084090	0.8	0.884615	0.88	0.83871	3.40333
ENSG00000111875	0.8	0.888889	0.857143	0.857143	3.40317
ENSG00000144028	0.859155	0.855422	0.829545	0.858974	3.4031
ENSG00000129484	0.888889	0.875	0.75	0.888889	3.40278
ENSG00000181045	0.888889	0.888889	0.875	0.75	3.40278
ENSG00000100304	0.818182	0.780488	0.888889	0.914894	3.40245
ENSG00000106346	0.833333	0.764706	0.909091	0.894737	3.40187
ENSG00000125447	0.833333	0.833333	0.846154	0.888889	3.40171
ENSG00000136643	0.857143	0.807692	0.947368	0.789474	3.40168
ENSG00000233069	0.8125	0.846154	0.909091	0.833333	3.40108
ENSG00000136830	0.83871	0.838235	0.87037	0.853333	3.40065
ENSG00000196678	0.894737	0.823529	0.8	0.882353	3.40062
ENSG00000116731	0.818182	0.818182	0.875	0.888889	3.40025
ENSG00000198039	0.6	1	1	0.8	3.4
ENSG00000276045	0.8	0.8	1	0.8	3.4
Novelgene0774	0.8	0.8	0.8	1	3.4
ENSG00000145388	0.875	0.9	0.75	0.875	3.4
ENSG00000176225	0.9	0.666667	0.833333	1	3.4
ENSG00000253187	0.8	0.6	1	1	3.4
ENSG00000023191	0.861111	0.886364	0.808511	0.84375	3.39974
ENSG00000174796	0.8125	0.8125	0.846154	0.928571	3.39973
ENSG00000149639	0.833333	0.8	0.909091	0.857143	3.39957
ENSG00000170802	0.777778	0.846154	0.875	0.9	3.39893
ENSG00000176170	0.666667	0.875	0.857143	1	3.39881
ENSG00000144736	0.833333	0.875	0.833333	0.857143	3.39881
ENSG00000223437	0.833333	0.857143	0.875	0.833333	3.39881
ENSG00000073111	0.867925	0.807018	0.883721	0.84	3.39866
ENSG00000143228	0.866667	0.789474	0.833333	0.909091	3.39856
ENSG00000136933	0.7	0.823529	0.875	1	3.39853
ENSG00000072778	0.893617	0.813953	0.852941	0.837838	3.39835
ENSG00000143612	0.861111	0.805556	0.807692	0.923077	3.39744
ENSG00000119899	0.875	0.8	0.888889	0.833333	3.39722
ENSG00000172167	0.875	0.8125	0.909091	0.8	3.39659
ENSG00000133422	0.846154	0.857143	0.875	0.818182	3.39648
ENSG00000134262	0.8	0.909091	0.909091	0.777778	3.39596
ENSG00000153048	0.818182	0.888889	0.888889	0.8	3.39596
ENSG00000165832	0.818182	0.777778	0.9	0.9	3.39596
ENSG00000134318	0.764706	0.8125	0.961538	0.857143	3.39589
ENSG00000113282	0.842105	0.821429	0.827586	0.904762	3.39588
ENSG00000182481	0.823529	0.777778	0.842105	0.952381	3.39579
ENSG00000110422	0.857143	0.789474	0.866667	0.882353	3.39564
ENSG00000176142	0.875	0.761905	0.869565	0.888889	3.39536
ENSG00000143924	0.772727	0.827586	0.894737	0.9	3.39505
ENSG00000170871	0.7	0.909091	1	0.785714	3.39481
ENSG00000197976	0.916667	0.692308	1	0.785714	3.39469
ENSG00000059122	0.842105	0.862069	0.857143	0.833333	3.39465
ENSG00000077254	0.864865	0.853659	0.848485	0.827586	3.39459
ENSG00000196363	0.8125	0.714286	0.923077	0.944444	3.39431
ENSG00000100311	0.866667	0.818182	0.8	0.909091	3.39394
ENSG00000136925	0.727273	0.866667	0.9	0.9	3.39394
ENSG00000140497	0.833333	0.727273	0.916667	0.916667	3.39394
ENSG00000135632	0.909091	0.833333	0.833333	0.818182	3.39394
ENSG00000138363	0.8125	0.870968	0.941176	0.769231	3.39387
ENSG00000134294	0.851351	0.838384	0.813333	0.890625	3.39369
ENSG00000138642	0.909091	0.727273	0.857143	0.9	3.39351
ENSG00000143498	0.857143	0.785714	0.75	1	3.39286
ENSG00000071189	0.75	0.896552	0.826087	0.92	3.39264
ENSG00000110697	0.846154	0.833333	0.8	0.913043	3.39253
ENSG00000166848	0.8125	0.733333	0.909091	0.9375	3.39242
ENSG00000167107	0.888889	0.857143	0.846154	0.8	3.39219
ENSG00000069869	0.95	0.8	0.8	0.842105	3.39211
ENSG00000135821	0.842105	0.9	0.9	0.75	3.39211
ENSG00000157514	0.9375	0.8125	0.8	0.842105	3.39211
ENSG00000172795	0.833333	0.769231	0.894737	0.894737	3.39204
ENSG00000102910	0.8	0.827586	0.931034	0.833333	3.39195
ENSG00000121057	0.833333	0.8125	0.933333	0.8125	3.39167
ENSG00000172009	0.75	0.875	0.833333	0.933333	3.39167
ENSG00000169045	0.857143	0.8	0.835821	0.898551	3.39151
ENSG00000137574	0.909091	0.882353	0.7	0.9	3.39144
ENSG00000089693	0.933333	0.888889	0.818182	0.75	3.3904
ENSG00000170037	0.75	0.923077	0.916667	0.8	3.38974
ENSG00000137770	0.875	0.73913	0.84	0.935484	3.38961
ENSG00000267959	0.714286	0.818182	1	0.857143	3.38961
ENSG00000163104	0.92	0.8	0.904762	0.764706	3.38947
ENSG00000006715	0.923077	0.692308	0.916667	0.857143	3.38919
ENSG00000124831	0.85	0.787879	0.884615	0.866667	3.38916
ENSG00000010256	0.777778	0.904762	0.777778	0.928571	3.38889
ENSG00000107614	0.888889	0.833333	1	0.666667	3.38889
ENSG00000156384	0.888889	0.666667	1	0.833333	3.38889
ENSG00000188610	1	0.75	0.888889	0.75	3.38889
ENSG00000148175	0.882353	0.777778	0.8	0.928571	3.3887
ENSG00000180628	0.8125	0.916667	0.75	0.909091	3.38826
ENSG00000136824	0.769231	0.886364	0.894737	0.837838	3.38817
ENSG00000185515	0.823529	0.8125	0.928571	0.823529	3.38813
ENSG00000123643	1	0.909091	0.714286	0.764706	3.38808
ENSG00000163110	0.833333	0.935484	0.833333	0.785714	3.38786
ENSG00000110108	0.916667	0.777778	0.818182	0.875	3.38763
ENSG00000170903	0.888889	0.714286	0.875	0.909091	3.38727
ENSG00000147457	0.916667	0.823529	0.823529	0.823529	3.38725
ENSG00000176095	0.846154	0.8125	0.928571	0.8	3.38723
ENSG00000169087	0.785714	0.923077	0.769231	0.909091	3.38711
ENSG00000166881	0.789474	0.933333	0.894737	0.769231	3.38677
ENSG00000163513	0.916667	0.777778	0.846154	0.846154	3.38675
ENSG00000121957	0.847826	0.847826	0.9	0.789474	3.38513
ENSG00000135535	0.75	0.888889	0.846154	0.9	3.38504
ENSG00000268621	0.777778	0.833333	0.857143	0.916667	3.38492
ENSG00000114626	0.888889	0.777778	0.818182	0.9	3.38485
ENSG00000112118	0.821429	0.842105	0.893617	0.827586	3.38474
ENSG00000103591	0.833333	0.809524	0.866667	0.875	3.38452
ENSG00000135040	0.864865	0.8	0.852941	0.866667	3.38447
ENSG00000164253	0.8125	0.92	0.833333	0.818182	3.38402
ENSG00000071082	0.8	0.923077	0.875	0.785714	3.38379
ENSG00000114346	0.818182	0.852941	0.888889	0.823529	3.38354
ENSG00000131375	0.947368	0.736842	0.857143	0.842105	3.38346
ENSG00000166562	0.75	0.833333	0.8	1	3.38333
ENSG00000180098	0.833333	0.75	0.8	1	3.38333
ENSG00000272758	0.833333	0.75	1	0.8	3.38333
ENSG00000100532	0.833333	0.8	0.75	1	3.38333
ENSG00000105193	0.8	1	0.833333	0.75	3.38333
ENSG00000106400	1	0.8	0.833333	0.75	3.38333
[truncated: 2,876 more rows]
