# Supplementary material for: Long Read Single-Molecule Real-Time Sequencing Elucidates Transcriptome-Wide Heterogeneity and Complexity in Esophageal Squamous Cells
Source: Front Genet. 2019 Oct 4;10:915. doi: 10.3389/fgene.2019.00915 (PMC6787290; doi:10.3389/fgene.2019.00915)
Supplement: Supplementary file 5 [file Table_5.xlsx]

## Sheet: GO terms
Supplementary Table 5: Top 30 GO biological processess enriched with significantly spliced genes
Term	Overlap	P-value	Adjusted P-value	Z-score	Genes
viral transcription (GO:0019083)	46/114	9.36884e-13	4.18787e-09	-1.7916	RPL4;RPL30;CCNT2;RPL3;RPL10;RPL34;RPL36A;RPL8;NUP160;RPL6;RPL7;RPS14;RPS15A;RPS19;NUP62;RPS3;RPL13;RPL38;RPL15;RPL37;RPS27A;NDC1;RPS9;RPL21;NUP133;RPL23;RPS6;RPL22;RPL35A;RPS3A;RPL23A;USF2;USF1;RPS26;RPS29;RPL27A;NUP50;RPL37A;NUP35;RPL27;RPL26;RPL29;RPS21;UBA52;MON1B;RPS23
cotranslational protein targeting to membrane (GO:0006613)	39/94	1.78782e-11	3.99577e-08	-1.36903	RPL4;RPL30;RPL3;ARL6IP1;RPL10;RPL34;RPL36A;RPL8;RPL6;RPL7;SEC61A1;RPS14;RPS15A;RPS19;RPS3;RPL13;SSR1;RPL38;RPL15;RPL37;RPS27A;RPS9;RPL21;RPL23;RPS6;RPL22;RPL35A;RPS3A;RPL23A;RPS26;RPS29;RPL27A;RPL37A;RPL27;RPL26;RPL29;RPS21;UBA52;RPS23
protein targeting to ER (GO:0045047)	39/98	8.15944e-11	7.29454e-08	-2.08386	RPL4;RPL30;RPL3;RPL10;RPL34;RPL36A;RPL8;RPL6;RPL7;SEC61A1;RPS14;RPS15A;RPS19;RPS3;RPL13;RPL38;RPL15;RPL37;RPS27A;RPS9;RPL21;RPL23;RPS6;RPL22;PMM2;RPL35A;RPS3A;RPL23A;RPS26;RPS29;RPL27A;RPL37A;RPL27;CHMP4A;RPL26;RPL29;RPS21;UBA52;RPS23
SRP-dependent cotranslational protein targeting to membrane (GO:0006614)	37/90	8.07171e-11	7.29454e-08	-1.83817	RPL4;RPL30;RPL3;RPL10;RPL34;RPL36A;RPL8;RPL6;RPL7;SEC61A1;RPS14;RPS15A;RPS19;RPS3;RPL13;RPL38;RPL15;RPL37;RPS27A;RPS9;RPL21;RPL23;RPS6;RPL22;RPL35A;RPS3A;RPL23A;RPS26;RPS29;RPL27A;RPL37A;RPL27;RPL26;RPL29;RPS21;UBA52;RPS23
viral process (GO:0016032)	67/221	4.99916e-11	7.29454e-08	-1.69296	RPL4;LRSAM1;RPL30;RPL3;RPL34;RPL8;BICD1;RPL6;RPL7;RPS14;RPS19;NUP62;DAG1;AP1S1;DENR;RPL38;RPL37;NDC1;RPS9;PDCD6IP;RPL21;NUP133;IST1;RPL23;RPS6;RPL22;RPS3A;HCK;LCK;NUP50;RPL37A;IRF7;RPL27;CHMP4A;RPL26;GAS6;RPL29;UBA52;PPIA;VPS28;RPL10;RPL36A;NUP160;RPS15A;UBB;UBC;MVB12B;AP2S1;RPS3;RPL13;RPL15;RPS27A;AP1M2;RPL35A;RPL23A;DEK;RPS26;NFIA;VAPB;RPS29;RPL27A;NEDD4;NUP35;UBAP1;RPS21;RAN;RPS23
viral gene expression (GO:0019080)	42/111	1.04474e-10	7.7833e-08	-1.57884	RPL4;RPL30;RPL3;RPL10;RPL34;RPL36A;RPL8;NUP160;RPL6;RPL7;RPS14;RPS15A;RPS19;NUP62;RPS3;RPL13;RPL38;RPL15;RPL37;RPS27A;NDC1;RPS9;RPL21;NUP133;RPL23;RPS6;RPL22;RPL35A;RPS3A;RPL23A;RPS26;RPS29;RPL27A;NUP50;RPL37A;NUP35;RPL27;RPL26;RPL29;RPS21;UBA52;RPS23
regulation of apoptotic process (GO:0042981)	173/816	3.6702e-10	2.34368e-07	-1.7818	EPHB6;ANKLE2;ARL6IP1;ITSN1;ARAF;PHB2;CCAR2;AQP1;PREX1;MAEA;CHEK2;RPS6KA2;TNFSF10;ARL6IP5;NEK1;DIP2A;EPHB2;SKP2;SOX4;MAP3K4;PDGFRA;BNIP3L;AREL1;DAPK2;HGF;RPS6;FBXO10;MELK;SHQ1;BRMS1;PPIF;YME1L1;TNIK;IL6ST;UBA52;SQSTM1;CARD14;CSF1R;EPHA10;PIK3R1;STK4;FOXO3;NDRG1;RTN4;APH1A;BCL2L11;IRAK1;UBB;GRK5;PDCD10;FIGNL1;BAG1;UBC;TNFRSF14;NAE1;ATG7;ZNF268;BCL2L14;IP6K2;BARD1;TFAP2A;STIL;CBX4;ASNS;HMGA2;PTK2;NF…
nuclear-transcribed mRNA catabolic process (GO:0000956)	55/175	6.00828e-10	3.08111e-07	-1.22891	RPL4;EIF4A2;SMG1;RPL30;RPL3;RPL34;RPL8;RPL6;RPL7;RPS14;RPS19;RPL38;RPL37;DIS3L2;RPS9;RPL21;RPL23;RPS6;RPL22;RPS3A;RPL37A;RPL27;RPL26;RPL29;UBA52;NBAS;ZCCHC6;RPL10;RPL36A;PARN;RPS15A;EXOSC9;RPS3;RPL13;RPL15;RPS27A;EIF4B;PAIP1;LSM1;SAMD4A;RPL35A;CNOT10;RPL23A;MAGOHB;RPS26;RPS29;RPL27A;CNOT2;AGO1;EIF3E;RNPS1;CNOT8;RPS21;RPS23;EIF4G1
translation (GO:0006412)	67/233	6.20357e-10	3.08111e-07	-1.22153	RPL4;HBS1L;RPL30;RPL3;RPL34;MRPL37;MRPL34;EPRS;RPL8;RPL6;RPL7;MRPL4;NARS;RPS14;TRMT112;EEF2K;RPS19;RARS;RPL38;RPL37;RPS9;WARS;RPL21;RPL23;RPS6;RPL22;MRPL47;RPS3A;FTSJ1;MRPL43;EEF1A1;MRPL52;LARS2;EEF1D;RPL37A;TARS2;RPL27;RPL26;RPL29;RPL10;RPL36A;TARS;RRBP1;MRPL55;RPS15A;LARS;EIF4H;RPS3;RPL13;IGF2BP3;RPL15;RPS27A;EIF4B;RPL35A;RPL23A;HARS2;RPS26;AIMP2;COPS5;TNIP1;QARS;RPS29;RPL27A;MARS;RPS21;RPS23;E…
nuclear-transcribed mRNA catabolic process, nonsense-mediated decay (GO:0000184)	41/113	7.74183e-10	3.4606e-07	-1.99203	RPL4;SMG1;RPL30;RPL3;RPL10;RPL34;RPL36A;RPL8;RPL6;RPL7;RPS14;RPS15A;RPS19;RPS3;RPL13;RPL38;RPL15;RPL37;RPS27A;RPS9;RPL21;RPL23;RPS6;RPL22;RPL35A;RPS3A;RPL23A;MAGOHB;RPS26;RPS29;RPL27A;RPL37A;RPL27;EIF3E;RNPS1;RPL26;RPL29;RPS21;UBA52;RPS23;EIF4G1
gene expression (GO:0010467)	100/412	1.76218e-09	7.16084e-07	-1.2493	RPL4;RPL30;RPL3;ZBTB25;RPL34;NR3C1;RPL8;RPL6;RPL7;RPS14;RPS19;CLP1;IGFLR1;RPL38;RPL37;DDX17;RPS9;RPL21;RPL23;RPS6;RPL22;THOC2;THOC5;EEF1A1;DHX40;ZC3H11A;RPL27;RPL26;RPL29;SRSF7;TARS;NUP160;DHX33;DHX35;DHX38;CHTOP;MAGOHB;HARS2;RPS26;COPS5;RPS29;HNRNPF;RPL27A;HNRNPD;NOX4;RNPS1;HOXD3;TCF3;RPS21;RPS23;EIF4G1;CREBZF;HBS1L;SMG1;ASH2L;MRPL37;MRPL34;BICD1;MRPL4;NUP62;RBM6;NDC1;WARS;NUP133;RPS3A;TFIP11;ML…
cellular macromolecule biosynthetic process (GO:0034645)	91/368	3.54264e-09	1.31963e-06	-1.74774	CREBZF;RPL4;HBS1L;RPL30;RPL3;MCM7;RPL34;MCM10;ASH2L;MRPL37;BRCA1;NR3C1;MRPL34;RPL8;RPL6;RPL7;MRPL4;RPS14;EEF2K;RPS19;EXO1;TOP1MT;NUP62;RPL38;RPL37;POLE;RPS9;WARS;RFC4;RPL21;RPL23;RPS6;RPL22;HUS1;RPS3A;CDC25C;MLF1;MRPL43;EEF1A1;MRPL52;DBF4;EEF1D;RPL37A;MCM5;RPL27;RPL26;RPL29;RHNO1;SMARCD3;GTF3C5;RPL10;RPL36A;TARS;RRBP1;MRPL55;TBRG1;ORC5;ORC4;RPS15A;ORC1;POLD1;RPS3;RPL13;IGF2BP3;CLSPN;RPL15;POLR2H;…
positive regulation of transcription, DNA-templated (GO:0045893)	218/1121	5.85841e-09	2.01439e-06	-1.69659	RB1;ATF1;ATF2;APP;ZNF175;PID1;SPI1;ELK4;PSMD9;RPS6KA5;CREB3L4;CHEK2;MYB;CCNL2;IER2;SOX4;DDX17;RPL23;WDR75;RUNX3;RUNX1;NIF3L1;DDIT3;PADI2;UBA52;ATF3;PIK3R1;DHX33;WBP2NL;INPP5K;ZNF821;RREB1;ZNF268;ZNF143;EGR2;AFAP1L2;JAG1;JUP;BCL11B;NR2F2;FLI1;NFATC4;FOSL2;SMARCA4;COL1A1;AGO1;HNRNPD;PAF1;HOXD3;ACVRL1;TGFB1I1;BRCA1;MED16;NAT14;CD3D;LITAF;GLI2;IKBKB;RPTOR;PPP3CA;PPP3CB;HEY2;IKBKG;IL11;SREBF1;SS18;TCF…
ncRNA processing (GO:0034470)	63/228	1.09759e-08	3.50444e-06	-1.91171	RPL4;RPL30;RPL3;POP1;RPL34;RPL8;RPL6;RPL7;FBL;RPS14;RPS19;RPL38;RPL37;UTP14A;DIS3L2;PELP1;UTP15;RPS9;RPL21;TEX10;RPL23;RPS6;RPL22;WDR75;RPS3A;DICER1;RPL37A;RPL27;RPL26;RPL29;UBA52;RPL10;HEATR1;RPL36A;NOLC1;NOL6;RPS15A;EXOSC9;RPS3;RPL13;DROSHA;RPL15;RPS27A;LYAR;DCAF13;NOP14;SMAD3;INTS1;KRR1;RPL35A;RPL23A;TARBP2;RPS26;LAS1L;AGO3;RPS29;RPL27A;AGO1;INTS4;INTS6;INTS9;RPS21;RPS23
peptide biosynthetic process (GO:0043043)	52/175	1.49436e-08	4.45321e-06	-1.90564	RPL4;HBS1L;RPL30;RPL3;RPL34;MRPL37;MRPL34;RPL8;RPL6;RPL7;MRPL4;RPS14;RPS19;RPL38;RPL37;GGT1;RPS9;WARS;RPL21;RPL23;RPS6;RPL22;RPS3A;MRPL43;EEF1A1;MRPL52;RPL37A;RPL27;RPL26;RPL29;RPL10;RPL36A;TARS;RRBP1;MRPL55;RPS15A;RPS3;RPL13;IGF2BP3;RPL15;RPS27A;RPL35A;RPL23A;HARS2;RPS26;COPS5;TNIP1;RPS29;RPL27A;RPS21;RPS23;EIF4G1
mitotic cell cycle phase transition (GO:0044772)	61/222	2.33905e-08	6.53473e-06	-1.16	CEP57;YWHAE;RB1;CDKN1B;MCM7;MCM10;PPP1CB;EPS8;CDC23;CHEK2;ENSA;CDC27;CNTRL;NEK2;PRKACA;POLE;SKP1;TUBG1;CDC25C;HAUS2;LATS1;MELK;DBF4;CCNE2;CCNE1;AKAP9;MCM5;PPP1R12B;PLCB1;UBA52;SFI1;ANAPC1;DYNC1I2;CUL5;MAX;DCTN3;CUL2;ARPP19;AURKA;ORC5;ORC4;UBB;ORC1;HAUS7;UBC;RPS27A;CEP76;CLASP1;CLASP2;PLK4;ODF2;UBE2C;CDKN2A;NDE1;CDC7;CDK7;RPS6KB1;UBE2S;CDK4;ALMS1;CDK1
DNA repair (GO:0006281)	71/289	2.36402e-07	5.87066e-05	-1.68982	SMG1;WDR48;NUDT1;HMGB1;BRCA1;ALKBH3;POLB;BABAM1;EME1;EXO1;CHEK2;UIMC1;POLK;POLE;MEN1;RFC4;LIG1;USP3;USP45;NSMCE1;HUS1;RAD23A;CHD1L;PARP9;MSH6;NEIL3;RAD51D;FANCD2;UBE2V1;UBA52;RHNO1;PCNA;PNKP;RNF8;UNG;RAD51AP1;POLD3;UBB;POLD1;TDG;UBC;USP1;RPS3;PMS2;RPS27A;ORAOV1;BARD1;MBD4;UVRAG;FANCM;XRCC4;EYA3;TREX1;XRCC3;FANCA;HMGA2;MND1;GTF2H1;FANCB;GTF2H3;MLH1;APTX;TICRR;RAD51;ERCC1;TDP1;APEX1;ERCC2;CDK1;NABP…
anaphase-promoting complex-dependent catabolic process (GO:0031145)	29/80	2.31908e-07	5.87066e-05	-1.46336	ANAPC15;PSMD13;BUB1B;ANAPC10;AURKB;AURKA;ANAPC11;PSMD9;FZR1;PSMD7;CDC23;PTTG1;UBB;PSMD2;UBC;PSMD3;CDC27;BUB3;RPS27A;SKP2;UBE2C;PSMA5;PSMA6;PSMA3;PSMC3;UBE2S;CDK1;UBA52;ANAPC1
regulation of mitotic cell cycle phase transition (GO:1901990)	51/185	2.868e-07	6.74735e-05	-1.89428	CEP57;YWHAE;PID1;BUB1B;CDC14A;PSMD9;PSMD7;CDC23;PSMD2;PSMD3;CDC27;CNTRL;NEK2;PRKACA;SKP1;TUBG1;HAUS2;PSMA5;PSMA6;PSMA3;ZW10;AKAP9;UBA52;SFI1;ANAPC1;DYNC1I2;ANAPC15;PSMD13;DCTN3;HMMR;ANAPC10;AURKA;ANAPC11;FZR1;UBB;HAUS7;UBC;BUB3;RPS27A;CEP76;CLASP1;PLK4;ODF2;UBE2C;NDE1;TPX2;CENPE;PSMC3;ALMS1;ERCC2;CDK1
rRNA metabolic process (GO:0016072)	54/201	3.23264e-07	7.22494e-05	-1.91812	RPL4;RPL30;RPL3;RPL34;RPL8;RPL6;RPL7;FBL;RPS14;RPS19;RPL38;RPL37;UTP14A;DIS3L2;PELP1;UTP15;RPS9;RPL21;TEX10;RPL23;RPS6;RPL22;WDR75;CD3EAP;RPS3A;RPL37A;RPL27;RPL26;RPL29;UBA52;RPL10;HEATR1;RPL36A;NOLC1;NOL6;RPS15A;EXOSC9;RPS3;RPL13;RPL15;RPS27A;LYAR;DCAF13;NOP14;KRR1;RPL35A;RPL23A;RPS26;LAS1L;RPS29;RPL27A;MARS;RPS21;RPS23
rRNA processing (GO:0006364)	54/203	4.55648e-07	9.69879e-05	-1.59894	RPL4;RPL30;RPL3;RPL34;RPL8;RPL6;RPL7;FBL;RPS14;RPS19;RPL38;RPL37;UTP14A;DIS3L2;PELP1;UTP15;RPS9;WDR37;RPL21;TEX10;RPL23;RPS6;RPL22;WDR75;RPS3A;RPL37A;RPL27;RPL26;RPL29;UBA52;RPL10;NOP2;HEATR1;RPL36A;NOLC1;NOL6;RPS15A;EXOSC9;RPS3;RPL13;RPL15;RPS27A;LYAR;DCAF13;NOP14;KRR1;RPL35A;RPL23A;RPS26;LAS1L;RPS29;RPL27A;RPS21;RPS23
cellular response to DNA damage stimulus (GO:0006974)	77/330	6.8753e-07	0.000139694	-1.33111	ATF2;SMG1;MCM7;SUV39H1;FMR1;NUDT1;MCM10;ASH2L;BRCA1;ALKBH7;ALKBH3;CASP9;POLB;EXO1;CHEK2;CHCHD6;TLK2;CTLA4;NEK1;MACROD2;IKBKG;POLK;MEN1;VAV3;SHPRH;RFC4;LIG1;USP3;DDX11;USP45;HUS1;CHD1L;SPIDR;MSH6;RAD51D;FANCD2;DDIT3;IRF7;RHNO1;BRSK1;CUL5;PNKP;BOD1L1;RNF8;TANK;CRIP1;UNG;RAD51AP1;BCL2L11;POLD1;RPS3;CLSPN;APBB1;BID;MAPK3;BARD1;MBD4;UVRAG;TREX1;XRCC3;FANCA;DONSON;GTF2H1;GTF2H3;APTX;MAPK12;TICRR;RAD51;…
ribosome biogenesis (GO:0042254)	58/227	7.46771e-07	0.000145133	-1.19741	RPL4;SETD4;RPL30;RPL3;NVL;RPL34;RPL8;RPL6;RPL7;FBL;RPS14;RPS19;RPL38;RPL37;UTP14A;DIS3L2;EIF2A;PELP1;UTP15;RPS9;RPL21;TEX10;RPL23;RPS6;RPL22;WDR75;RPS3A;RPL37A;RPL27;RPL26;RPL29;UBA52;RPL10;HEATR1;RPL36A;NOLC1;SDAD1;NOL6;RPS15A;EXOSC9;RPS3;RPL13;RPL15;RPS27A;LYAR;DCAF13;NOP14;KRR1;DDX31;RPL35A;RPL23A;RPS26;LAS1L;RPS29;RPL27A;RPS21;RAN;RPS23
cytoplasmic translation (GO:0002181)	22/55	9.4436e-07	0.000175887	-1.66276	RPL4;RPL30;RPL22;RPL36A;RPL35A;RPS3A;RPL8;FTSJ1;RPL6;RPL7;RPS26;RPS29;RPL27A;EIF4H;RPS3;RPL38;RPL26;RPL15;RPL29;RPS21;EIF4B;RPS23
positive regulation of programmed cell death (GO:0043068)	63/258	1.3774e-06	0.000246279	-1.27635	FAF1;LRRK2;ITSN1;HMGB1;CCAR2;BBC3;CASP9;PREX1;AKAP13;AIFM1;AIFM2;TCTN3;MCF2L;RPS6KA2;GPER1;TNFSF10;ARL6IP5;CTLA4;DNM1L;SOX4;VAV3;BNIP3L;PLEKHG2;TNFRSF12A;PLEKHG5;RPS6;ANO6;LATS1;ARHGEF9;MELK;SHQ1;ARHGEF4;IRF5;ITGA6;ARHGEF7;UBA52;SQSTM1;ITGB3BP;ARHGEF6;NLRC4;STK4;FOXO3;FGD3;APH1A;MAPK9;FGD4;BCL2L11;UBB;UBC;APBB1;BID;MARK4;RPS27A;ATG7;ZNF268;IP6K2;BARD1;HMGA2;SOD1;NF1;BAX;CTNNB1;RNPS1
positive regulation of apoptotic process (GO:0043065)	72/308	1.45204e-06	0.000249639	-1.65835	FAF1;ITSN1;PCSK9;HMGB1;CCAR2;BBC3;CASP9;PREX1;AKAP13;AIFM1;AIFM2;TCTN3;MCF2L;RPS6KA2;GPER1;TNFSF10;ARL6IP5;CASP1;CTLA4;CTSH;DNM1L;SOX4;VAV3;BNIP3L;PLEKHG2;TNFRSF12A;PLEKHG5;RPS6;ANO6;LATS1;ARHGEF9;MELK;SHQ1;BRMS1;DDIT3;ARHGEF4;IRF5;ITGA6;ARHGEF7;UBA52;SQSTM1;ITGB3BP;ARHGEF6;NLRC4;STK4;FOXO3;PPM1F;FGD3;APH1A;MAPK9;FGD4;BCL2L11;UBB;UBC;RPS3;APBB1;BID;RPS27A;ATG7;ZNF268;IP6K2;BARD1;SRPK2;TFAP2A;FIS1…
positive regulation of cell cycle arrest (GO:0071158)	28/83	1.9833e-06	0.000328347	-1.68069	PCNA;CDKN1B;FOXO4;BRCA1;PKD2;AURKA;UBB;PCBP4;CHEK2;UBC;PRKACA;RPS27A;GTSE1;SOX4;RPL23;HMGA2;CNOT10;CDC25C;PML;FAP;CNOT2;CDK1;MDM2;BAX;MDM4;RPL26;CNOT8;UBA52
DNA metabolic process (GO:0006259)	72/315	3.44716e-06	0.000550315	-1.33835	SMG1;MCM7;NUDT1;MCM10;HMGB1;BRCA1;TATDN3;ALKBH3;POLB;TATDN1;EXO1;TOP1MT;LONP1;SMARCAD1;TK1;POLK;POLE;MEN1;GEN1;HELLS;RFC4;LIG1;RFC1;USP3;USP45;HUS1;CHD1L;CDC25C;MSH6;RAD51D;DBF4;FANCD2;MCM5;UBA52;RHNO1;PCNA;PNKP;UNG;RAD51AP1;POLD3;TBRG1;ORC5;ORC4;UBB;ORC1;POLD1;TDG;UBC;RPS3;CLSPN;RPS27A;BARD1;MBD4;UVRAG;TCF7L2;TREX1;GINS4;XRCC3;FANCA;DONSON;CDC7;GTF2H1;GTF2H3;TICRR;RAD51;ERCC1;TDP1;APEX1;CDK1;NAB…
regulation of transcription from RNA polymerase II promoter (GO:0006357)	257/1479	5.63289e-06	0.000868243	-1.34405	RB1;ATF1;ATF2;APP;ZNF175;PID1;SPI1;ELK4;RPS14;RPS6KA5;EDNRB;CREB3L4;MYB;CCNL2;IER2;SOX4;DDX17;RPL23;DICER1;RUNX3;RUNX1;IFI27;PRKAR1A;DDIT3;UBA52;ATF3;TSHZ2;PIK3R1;ZNF821;ZNF148;LYAR;RREB1;ZNF268;HOXC6;ABCA2;ZNF143;EGR2;JAG1;JUP;BCL11B;ZNF140;BCL11A;PDE2A;NR2F2;SNF8;FLI1;NFATC4;FOSL2;SMARCA4;TADA2A;AGO1;PAF1;HOXD3;EZH2;ACVRL1;SUV39H1;VLDLR;BRCA1;PCSK6;MED16;CD3D;LITAF;GLI2;IKBKB;PPP3CA;PPP3CB;ZMYM…
positive regulation of telomere maintenance via telomerase (GO:0032212)	15/33	7.89255e-06	0.00113806	-1.69769	CCT2;TNKS;PNKP;PARN;AURKB;PKIB;HMBOX1;TCP1;NEK2;CCT8;HNRNPA1;CCT5;MAP3K4;MAPK3;ATR
Note: The differentially splicing genes identified from TCGA dataset by Mao et al.were used for GO enrichment analysis.DNA damage and repair related GO terms are labelled with yellow color.

## Sheet: Splicing genes from Mao et al.
Gene Symbols
ABHD12
ABLIM1
ACYP1
ADAMTS2
ADRA1A
AK9
AKAP6
ANGPT2
AP2S1
APBB1
APOLD1
ARHGAP24
ARHGEF25
ARHGEF9
ATP2B4
BCAS3
BCL7C
C1orf122
C1QTNF1
C8orf34
CACTIN
CALD1
CCND3
CCSER2
CD300LG
CDCA3
CDH5
CLASP2
CLDND1
CLEC7A
CLSPN
COL18A1
COL4A1
COL4A5
COQ10A
CPEB2
CREB3L4
CYB5R3
DBI
DYNC1I2
DYX1C1
ECE2
EGFL7
EMP2
ENTPD1
EP400NL
EPB41L2
ERICH1
F8
FAM72A
FANCD2
FBLN2
FBLN5
FBN1
GAS7
GGCT
GNPDA1
GPER1
HAPLN3
HM13
HMGB1
HNRNPA3
HYAL1
INO80E
INSIG1
ITSN1
LAMB4
LAMP2
LAS1L
LEPR
LIMS1
LPXN
LSP1
MACROD2
2019-03-02
MARK4
MCM7
MITF
MLXIP
MMP19
NAA15
NAT14
NEDD4
NEK2
NFIX
NINJ2
NME1
NNMT
NPR3
NTM
NYAP2
OXR1
P4HA3
PACSIN2
PBX3
PCNA
PDLIM7
PID1
PLEC
PLK4
POLR3H
POMGNT1
PPM1F
PPP1R14A
PPP1R3F
PRPS1
PSMC3IP
PSMG4
PTK2
RAP1GAP
RELL2
RGMB
RHOBTB1
RIC8A
RNF130
RNH1
RPL22
RPS29
SEC31A
2019-09-09
SLC1A4
SMTN
SPOP
SREBF1
SVIL
SYNE1
TACC1
TBC1D14
TBC1D15
TBC1D8B
TEF
TES
TMPO
TNFRSF1B
TNS3
TPRA1
TRIM73
TSTD2
UBE3A
USP1
VAV3
VCL
VILL
WIZ
ZC3H11A
ZC4H2
ZFP30
ZNF483
ZNF66
ABCA12
ABCA2
ABCB8
ABCD3
ABHD14A
ABI1
ABLIM2
ACAD10
ACAD8
ACAN
ACO2
ACOT8
ACOX1
ACPL2
ACY1
ACYP2
ADAMTS12
ADAMTSL1
ADAMTSL5
ADCK3
ADCK4
AFAP1L2
AFMID
AGAP1
AGO1
AGPAT6
AIFM2
AIM1
AIM1L
AIMP2
AKAP13
AKAP9
AKR1A1
AKR1C3
ALDH3A1
ALDH3B2
ALDH6A1
ALDOA
ALG3
ALKBH7
ALS2CL
AMBRA1
AMPD2
ANAPC10
ANAPC11
ANKLE2
ANKMY1
ANKRD11
ANKRD13A
ANKRD13D
ANKS3
ANO6
ANTXR2
ANXA2
AP1G2
AP1S1
AP3M2
AP3S2
APH1A
APLP2
APOC2
APOL2
APP
APPL2
APTX
AQP1
ARAP1
ARGLU1
ARHGAP27
ARHGAP32
ARHGAP6
ARHGAP8
ARHGDIB
ARHGEF28
ARHGEF6
ARMC10
ARNTL2
ARPC4
ARSB
ASAP1
ASH2L
ASPH
ASXL1
ATAD1
ATF2
ATF3
ATG9B
ATP13A1
ATP2C1
ATP5A1
AUP1
AURKA
AURKB
B3GAT1
B3GNT4
B3GNTL1
B4GALNT1
BACE1
BAG1
BARD1
BBC3
BBS9
BCAM
BCKDHB
BCL11A
BCL11B
BCL2
BCL2L14
BCS1L
BDKRB2
BICD1
BID
BIRC5
BLNK
BLOC1S1
BNC2
BOC
BOD1L1
BPGM
BRCA1
BRD1
BRD9
BRSK1
BSG
BZW1
C10orf118
C10orf91
C11orf49
C11orf70
C11orf82
C11orf84
C12orf73
C14orf159
C14orf2
C14orf79
C16orf59
C16orf70
C16orf93
C17orf62
C19orf25
C19orf40
C1orf106
C1orf109
C1QTNF6
C20orf24
C21orf58
C2CD3
C2ORF15
C3orf55
C3orf65
C3orf67
C4orf21
C4orf36
C5orf38
C5orf45
C6orf141
C8orf44
C9orf84
CA2
CAAP1
CAB39
CABLES1
CACNA2D1
CADPS
CAMTA1
CAP2
CAPN1
CARD14
CASC5
CASP7
CAST
CBFA2T2
CBLL1
CCDC101
CCDC106
CCDC107
CCDC132
CCDC150
CCDC18
CCDC24
CCDC77
CCDC79
CCDC90B
CCL4L1
CCL4L2
CCNE1
CCNL2
CCNT2
CD3EAP
CD44
CD59
CD70
CD80
CD81
CD86
CDA
CDC25C
CDC42SE2
CDC7
CDCA2
CDCA7
CDK1
CDPF1
CENPE
CENPI
CENPK
CENPL
CENPN
CENPO
CENPW
CEP120
CEP57L1
CEP85L
CEP97
CHCHD6
CHD1L
CHD6
CHEK2
CHI3L2
CHID1
CHRNA1
CHTF18
CHTOP
CIRBP
CIZ1
CKAP2
CKLF
CKMT1B
CLASP1
CLCN5
CLDN18
CLEC16A
CLEC2D
CLEC3B
CLIC5
CLIP4
CLN3
CLNS1A
CLUAP1
CMC1
CMC2
CNIH1
CNN2
CNOT2
COA4
COASY
COBL
COL1A1
COL1A2
COL27A1
COL3A1
COL6A2
COL6A3
COPE
COQ4
CORO1B
COX20
COX4I1
COX6C
CPEB4
CPED1
CPNE2
CPSF7
CPZ
CRABP2
CRELD2
CREM
CRIP1
CRYL1
CSF2RA
CSMD2
CSPP1
CST1
CST3
CTDSP1
CTLA4
CTNND1
CTSB
CTSV
CXADR
CYP19A1
CYP26B1
DAG1
DAP3
DBF4
DCN
DCTD
DCTN3
DCUN1D5
DDC
DDIT3
DDX11
DDX31
DDX50
DECR1
DENND1A
DEPDC1B
DFNB31
DGKA
DGKZ
DGUOK
DIAPH3
DIP2A
DIP2B
DIP2C
DIXDC1
DKK2
DLEU7
DLGAP4
DLX4
DMPK
DNAH3
DNAJB5
DNAJC12
DNASE1
DNM1
DNMT3B
DOCK5
DOK1
DOK4
DONSON
DPM1
DSG2
DST
DTNA
DUOXA2
DUS4L
DUSP22
DYNC1I1
DYNC1LI2
DYNLT3
E2F3
EBPL
EDA
EDEM2
EEF1A1
EEF1D
EEF2K
EFCAB11
EFCAB4B
EGFLAM
EGFR
EHHADH
EHMT1
EIF1AD
EIF3C
EIF3E
EIF3H
EIF4A2
EIF4B
EIF4G1
EIF4H
ELF3
ELK4
ELMO2
ELOVL5
ELP2
EMR2
EPB41
EPB41L1
EPG5
EPHA10
EPHB2
EPOR
EPS8
EPS8L1
ERAP2
ERCC1
ERG
ERGIC3
ERVMER34
ESM1
ESPL1
ESPN
ETHE1
ETV1
ETV4
ETV7
EXO1
EXOC3
EXOC4
EXOC7
EZH2
FAF1
FAM102B
FAM107B
FAM110A
FAM114A2
FAM115C
FAM122C
FAM126A
FAM129B
FAM133B
FAM13A
FAM174B
FAM189B
FAM227B
FAM49B
FAM64A
FAM86C1
FANCA
FANCB
FANCM
FAP
FASTK
FAXDC2
FBXL18
FBXL19
FBXL6
FBXO3
FBXO9
FBXW7
FCGR3A
FCHO1
FCHSD2
FCRL5
FDPS
FDXR
FEZ1
FGD3
FGD4
FGF7
FGFR1
FGFR2
FGFR3
FHAD1
FHL2
FIBCD1
FIG4
FIGNL1
FILIP1L
FIS1
FKBP10
FKBP9
FLAD1
FLNA
FLVCR2
FMN1
FMO5
FMR1
FNIP1
FOLH1
FOSL2
FOXO3
FOXP1
FRAS1
FRG1B
FRK
FRMD6
FSD1L
FTH1
FUOM
FXYD6
FYCO1
GAA
GABARAP
GABARAPL1
GABARAPL2
GAD1
GALNT11
GANAB
GAREML
GAS6
GBP2
GEN1
GFOD1
GGN
GGT1
GINS3
GINS4
GIPC1
GJB2
GLOD4
GLT8D2
GLUL
GNB2L1
GNG2
GOLGA8A
GPATCH4
GPC3
GPR161
GPR56
GPR89A
GPS1
GRAMD1C
GRAP
GRASP
GRHL3
GRM7
GSN
GTDC1
GTF2H3
GTF2I
GTPBP10
GTSE1
GUCY1B3
GZMB
H2AFV
HADH
HAGHL
HAUS2
HAUS7
HAVCR2
HBS1L
HCK
HDAC11
HDAC4
HDAC5
HDAC9
HDDC3
HDGFRP3
HDHD1
HDHD2
HEATR2
HEYL
HGF
HHAT
HIST1H2BD
HIST1H2BJ
HIST1H2BN
HK1
HKDC1
HKR1
HLF
HMBS
HMCES
HMGA2
HMGN1
HMHA1
HMMR
HMOX2
HN1
HNMT
HNRNPA1
HNRNPF
HOXA10
HOXA9
HOXC6
HOXD3
HPS1
HPSE
HSD17B7
HSPA8
HSPB6
HTR1D
IAH1
IBA57
IER2
IFI27
IFI27L1
IFI44
IFITM1
IFNGR1
IFNLR1
IGF2BP3
IGFLR1
IKBKG
IL11
IL1RAP
IL1RN
IL32
ILDR1
IMMP2L
INADL
INPP5B
INPP5F
INPP5K
INTS1
IP6K2
IQCK
IQGAP3
IRAK1
IRF5
IRF9
ISCA1
ISCU
ISYNA1
ITGA6
ITGA7
ITGB1BP1
ITGB3BP
ITPRIP
JUP
KANSL2
KCNQ5
KCTD17
KCTD9
KDM1B
KIAA0101
KIAA0319L
KIAA0513
KIAA0586
KIAA0895
KIAA1524
KIF15
KIF18B
KIF21A
KIF23
KIF9
KIFAP3
KLF3
KLF5
KLK10
KMT2C
KRBOX4
KREMEN1
KREMEN2
KRT13
KRT15
KRT80
L3MBTL1
LAMP3
LANCL1
LATS1
LCK
LCLAT1
LCN2
LDHA
LEKR1
LFNG
LGALS3BP
LGALS8
LHFPL2
LILRB4
LIMCH1
LIPG
LITAF
LMBR1
LMNB1
LONRF1
LOXL2
LRP8
LRRC14
LRRC29
LRRC8C
LRRK2
LTB4R
LTBP3
LTBP4
LY6E
LYRM1
LYSMD4
MACC1
MAD1L1
MAEA
MAF1
MAGED4B
MAL2
MANBAL
MAP1LC3B
MAP4K3
MAP6D1
MAPK12
MAPKAP1
2019-03-07
MARK2
MAST1
MAST4
MBNL1
MBTD1
MCC
MCF2L
MCM10
MCTP2
MCU
MDFIC
MDK
MED16
MELK
MEMO1
MEN1
METTL13
MGP
MGST1
MICAL3
MIF4GD
MKNK2
MKS1
MMP2
MMP3
MMS22L
MND1
MPRIP
MRC2
MRE11A
MROH1
MROH6
MRPL21
MRPL38
MRPL47
MRPL52
MRPL55
MSI2
MSRA
MT1F
MTA3
MTFR2
MTL5
MTMR4
MTUS1
MUM1
MVB12B
MYB
MYO10
MYO1G
MYO5C
MYO9A
MYOM3
N6AMT2
NAA16
NACA
NADK
NAE1
NAPA
NARFL
NAT1
NAT6
NAV2
NCAPG2
NCOA4
NCOR2
NDE1
NDEL1
NDRG1
NDRG2
NDUFA10
NDUFB5
NDUFC1
NDUFV1
NDUFV2
NECAB3
NEDD9
NEIL3
NFASC
NFATC4
NFE2L2
NFIA
NFIB
NFKBID
NIF3L1
NKIRAS2
NOX4
NPHP4
NPIPB3
NPM3
NQO2
NR2F2
NR5A2
NREP
NRP2
NSF
NSMCE1
NSMCE2
NSRP1
NT5C2
NUDT1
NUF2
NUMB
NUP62
NUSAP1
NXPE3
NXT2
OCIAD1
OCIAD2
ODF2
ODF2L
ODF3B
OGFOD2
OLR1
ORAI2
ORC1
ORC5
OSBP2
OSBPL1A
OTX1
OXLD1
P2RX4
P2RY2
P2RY6
PADI2
PAIP1
PALLD
PALM2
PAM16
PAQR4
PARD3B
PARK2
PARL
PARPBP
PAX9
PC
PCCB
PCDHA3
PCDHAC1
PCMTD1
PCSK6
PCSK9
PCYT1A
PCYT2
PDCD6IP
PDGFRA
PDK1
PDK2
PDLIM2
PDPK1
PDPR
PEA15
PEX10
PEX13
PFAS
PFDN5
PGF
PHF14
PHF19
PHLDB1
PHLDB2
PHYH
PI15
PI4K2B
PIDD
PIEZO1
PIGK
PIGP
PIGQ
PIK3AP1
PIK3R1
PINLYP
PIP4K2A
PKIB
PKM
PKP1
PKP4
PLA2G7
PLAC8
PLCB1
PLD1
PLEKHA5
PLEKHG1
PLEKHG5
PLEKHM3
PLEKHN1
PLIN2
PLXDC1
PLXNB1
PLXNB3
PMEPA1
PML
PNPO
POC5
PODNL1
POLD1
POLQ
POLR2H
POLR3G
PPFIA3
PPIA
PPIF
PPIL2
PPM1J
PPM1N
PPP1CB
PPP1R8
PPP2R3C
PPP2R4
PPP4R1L
PPP6R2
PPRC1
PQLC3
PRAME
PRELID2
PREX1
PRICKLE3
PRKACA
PRKAR1A
PRKG1
PROM2
PRPSAP2
PRR19
PRRC2C
PSCA
PSMA5
PSMD13
PSRC1
PTBP2
PTGER3
PTGR2
PTHLH
PTPLAD1
PTPN4
PTPN7
PTPRB
PTPRM
PTTG1
PXK
QARS
RAB11FIP4
RABGAP1
RABL5
RAD1
RAD23A
RAD51
RAD51AP1
RAD51D
RAD54B
RALGPS1
RAMP1
RANGAP1
RAPGEF4
RASA1
RBM27
RBM33
RCAN2
RCCD1
RDH10
RDM1
RELT
RFC1
RFWD2
RHNO1
RHOBTB3
RHOF
RHOH
RIMBP2
RIN2
RNASE1
RNF138
RNF145
RNF216
RNF220
RNF8
RNFT1
RNMT
RPL10
RPL13
RPL15
RPL21
RPL23
RPL23A
RPL26
RPL27
RPL29
RPL3
RPL30
RPL34
RPL35A
RPL36A
RPL37
RPL37A
RPL38
RPL4
RPL6
RPL7
RPL8
RPRD1A
RPS14
RPS15A
RPS21
RPS23
RPS27A
RPS3
RPS3A
RPS6
RPS6KA5
RPS9
RPTOR
RRBP1
RREB1
RTFDC1
RTN3
RTN4
RUNX1
RUNX3
RUVBL2
S100A14
S100A3
SAA1
SAE1
SAMD12
SAMD4A
SASH1
SATB1
SCAMP3
SCAPER
SCHIP1
SCP2
SDAD1
SDC1
SDHA
SDR39U1
SEC22C
SEC24D
SELE
SEMA3C
SEMA3F
2019-09-02
SERPINA1
SETDB2
SFXN2
SFXN3
SGK1
SGOL1
SH3BP2
SH3BP5
SH3KBP1
SH3YL1
SHF
SHMT2
SHROOM2
SIGLEC7
SIRPB2
SIRT3
SKA1
SKA2
SKA3
SKP1
SKP2
SLAIN2
SLC10A7
SLC11A2
SLC12A2
SLC12A4
SLC12A6
SLC13A3
SLC16A7
SLC23A3
SLC25A19
SLC25A29
SLC28A3
SLC29A1
SLC29A2
SLC2A9
SLC35A2
SLC35B1
SLC35B2
SLC35C2
SLC35E1
SLC35F5
SLC36A4
SLC39A11
SLC39A8
SLC39A9
SLC3A2
SLC44A5
SLC4A11
SLC4A4
SLC4A8
SLC50A1
SLC52A2
SLC5A12
SLC7A7
SMAD3
SMARCA4
SMARCAD1
SMARCD3
SMCO4
SMIM22
SMIM7
SMPDL3B
SNF8
SNRNP200
SNRPD2
SNX1
SNX10
SNX13
SNX17
SNX19
SNX29
SNX5
SOD2
SOGA2
SOGA3
SORL1
SP1
SP140L
SP6
SPATA13
SPATA20
SPATA7
SPEF2
SPINK1
SPINK5
SPOCK2
SQRDL
SRC
SRF
SRPK2
SRSF11
SRSF7
SS18
SSPN
SSR1
SSX2IP
ST3GAL3
ST5
ST6GALNAC1
ST7
ST8SIA4
STAP2
STARD5
STAT1
STIL
STK32A
STK4
STMN1
STRA6
STRAP
STX16
STX7
STYXL1
SUGT1
SUMO3
SUPT16H
SUPT3H
SYNGR2
SYNGR3
TACC2
TADA2A
TAF1A
TANK
TASP1
TATDN1
TBC1D16
TBL1X
TBRG1
TCEAL1
TCEAL4
TCF12
TCF3
TCP1
TCTN1
TDG
TDP1
TECPR2
TECR
TEX10
TEX264
TFAP2A
TFAP2C
TGFB1I1
TGFBR3
THADA
THOC5
THRA
THTPA
TICRR
TIMM9
TIPARP
TLE4
TLK2
TM4SF19
TMC4
TMC7
TMEM159
TMEM205
TMEM206
TMEM254
TMEM258
TMEM26
TMEM30A
TMEM38B
TMEM45A
TMEM55A
TMEM63B
TMEM67
TMEM8B
TMEM91
TMPRSS13
TMPRSS4
TMX3
TNC
TNFRSF12A
TNFRSF14
TNFRSF18
TNFRSF25
TNFSF10
TNIK
TNIP1
TNKS
TNNT1
TNRC6A
TNRC6C
TNS1
TOM1
TOMM5
TOP1MT
TPM1
TPRN
TPST2
TPX2
TRA2A
TRAF3IP3
TRAPPC3
TRIM59
TRMT112
TROAP
TRPT1
TSACC
TSC2
TSGA10
TSHZ2
TTC12
TTC26
TTC39A
TTC7A
TUBB3
TUBGCP3
TUFT1
TVP23B
TXNRD1
TYMP
TYROBP
TYSND1
UBA1
UBA52
UBB
UBC
UBE2C
UBE2D3
UBE2F
UBE2J2
UBE2V1
UBE3B
UCHL5
UCKL1
UFD1L
UGP2
UGT1A1
UGT1A10
UGT1A6
UHRF1BP1L
UIMC1
UNC5C
UNG
UPP1
UQCRB
UQCRC2
URGCP
USF2
USP35
USP38
USP46
UTY
UVRAG
VAPB
VDAC2
VKORC1
VLDLR
VPS13B
VPS28
VPS29
VPS39
VSNL1
WARS
WASH4P
WBSCR22
WDR16
WDR37
WDR70
WDR83
WDR90
WDR96
WHSC1
WIBG
WISP1
WLS
WNT7B
WRB
WWOX
XRCC3
XRCC4
YAF2
YIPF3
YJEFN3
YME1L1
YPEL5
YWHAE
ZBTB21
ZBTB25
ZC3H12D
ZC3HAV1
ZCCHC6
ZEB2
ZFP64
ZFYVE28
ZMYM2
ZMYND11
ZNF107
ZNF133
ZNF138
ZNF140
ZNF181
ZNF195
ZNF219
ZNF226
ZNF331
ZNF438
ZNF468
ZNF548
ZNF574
ZNF611
ZNF641
ZNF670
ZNF691
ZNF695
ZNF696
ZNF707
ZNF780A
ZNF791
ZNF81
ZNF839
ZNF93
ZWINT
AASDH
ABAT
ABCB7
ABCC4
ABHD11
ABHD4
ACAA1
ACACB
ACADM
ACER3
ACLY
ACTR10
ACVR2A
ACVRL1
ADA
ADAM10
ADC
ADH5
ADIPOR1
AEBP2
AGK
AGO3
AGTPBP1
AGTRAP
AIDA
AIF1L
AIFM1
ALCAM
ALDH1A3
ALDH3B1
ALDH5A1
ALG5
ALG6
ALKBH3
ALMS1
ALPL
AMACR
AMER1
AMIGO2
AMOTL1
AMPD3
ANAPC1
ANAPC15
ANKRD32
ANKRD42
ANKRD49
ANKS6
ANKZF1
ANO1
ANP32E
ANXA5
ANXA6
AOAH
AP1M2
AP3D1
AP4M1
APBB3
APEX1
APOO
ARAF
ARCN1
AREL1
ARFGAP2
ARFGEF1
ARFIP1
ARFIP2
ARHGAP19
ARHGAP20
ARHGAP30
ARHGAP4
ARHGEF4
ARHGEF7
ARID2
ARL13B
ARL15
ARL6IP1
ARL6IP5
ARMC7
ARNTL
ARPC1A
ARPP19
ARRDC4
ARV1
ASAH1
ASB6
ASF1B
ASNS
ASNSD1
ASXL2
ASXL3
ATAD2
ATE1
ATF1
ATG10
ATG16L1
ATG4D
ATG7
ATL3
ATP11C
ATP5J2
ATP5S
ATP5SL
ATP6V1B2
ATP6V1C1
ATP6V1D
ATP7A
ATP7B
ATR
ATXN2
AVL9
B3GNT2
B4GALT2
BABAM1
BAG2
BAIAP2
BAX
BBIP1
BBX
BCL2L11
BCORL1
BET1L
BIN2
BLMH
BLOC1S6
BMPR1B
BNIP3L
BPNT1
BRD3
BRK1
BRMS1
BRPF3
BTN3A2
BUB1B
BUB3
BUD31
BZW2
C11orf48
C12orf4
C12orf43
C14orf28
C14orf80
C15orf41
C15orf57
C16orf52
C16orf58
C16orf91
C17orf53
C19orf12
C19orf54
C19orf57
C1orf159
C1orf63
C1orf85
C1RL
C5orf24
C6orf62
C6orf89
C7orf26
CACNA1I
CACNB3
CADPS2
CALM2
CAMK1
CARKD
CASD1
CASP1
CASP10
CASP9
CBX4
CCAR2
CCBL1
CCDC117
CCDC120
CCDC175
CCDC25
CCDC61
CCDC66
CCDC74A
CCDC88A
CCNE2
CCNG1
CCNI
CCSAP
CCT2
CCT5
CCT8
CD1E
CD36
CD3D
CD46
CD53
CD63
CD99L2
CDC14A
CDC23
CDC27
CDC42EP4
CDH1
CDH13
CDK18
CDK19
CDK4
CDK5RAP1
CDK7
CDKAL1
CDKN1B
CDKN2A
CECR5
CEL
CELSR1
CENPT
CEP128
CEP57
CEP76
CEP85
CERS5
CHD4
CHIC1
CHM
CHMP4A
CHN1
CHST14
CIAPIN1
CIR1
CKAP2L
CLCC1
CLCN6
CLK3
CLN6
CLP1
CLUH
CMAS
CMTM3
CNOT10
CNOT8
CNTRL
COG4
COG6
COL12A1
COPS5
COPS7A
COPS7B
COPZ1
COQ6
COQ7
CORO1C
CORO7
COX6B2
CPNE3
CPOX
CPSF6
CPT1B
CRCP
CREBZF
CRK
CRNKL1
CRTC1
CRTC2
CRYM
CRYZL1
CSF1R
CSF3R
CSK
CSTF2
CTNNAL1
CTNNB1
CTNS
CTSH
CUL2
CUL5
CUL9
CWC25
CYB561A3
CYB561D1
CYB561D2
CYB5B
CYFIP2
CYLD
CYP2R1
CYTH1
DACT2
DAPK2
DAZAP2
DCAF13
DCBLD1
DCK
DCTN6
DCUN1D2
DDAH1
DDHD2
DDX17
DDX19A
DDX58
DEAF1
DECR2
DEF8
DEK
DENND2C
DENR
DEPDC7
DET1
DGCR6
DGKH
DHODH
DHRS13
DHX33
DHX35
DHX38
DHX40
DIAPH1
DICER1
DIO2
DIRC2
DIS3L2
DLD
DLST
DMKN
DMTF1
DNAJA3
DNAJA4
DNAJC1
DNAJC11
DNAL1
DNM1L
DOCK10
DOCK9
DOPEY1
DPH2
DPH5
DPP8
DROSHA
DTWD2
DUS2
DUS3L
DYM
DYNC2H1
DZIP1
ECD
ECHDC1
EDNRB
EEPD1
EFHC1
EFNA4
EGR2
EHD1
EI24
EIF2A
ELAC2
ELL2
ELMOD3
ELOF1
EMC4
EME1
ENC1
ENOX1
ENSA
EOGT
EPHB6
EPRS
ERBB2IP
ERC1
ERCC2
ERCC5
ESYT1
ETS1
ETV5
EVA1A
EVL
EXOC6
EXOG
EXOSC9
EYA3
FAM104A
FAM131A
FAM135A
FAM151A
FAM151B
FAM160A1
FAM173B
FAM175A
FAM192A
FAM212B
FAM214B
FAM219A
FAM21A
FAM222B
FAM3A
FAM60A
FAM63A
FAT4
FAU
FBL
FBXO10
FBXO25
FBXO36
FBXO38
FBXO8
FBXW9
FCAR
FDX1L
FGR
FHOD1
FIBP
FKBP14
FLI1
FLT1
FNTA
FOXK1
FOXO4
FRYL
FSBP
FSCN1
FTSJ1
FTSJ3
FUK
FUT10
FXN
FZR1
GALK2
GALM
GALNT14
GARNL3
GATSL3
GBE1
GCFC2
GCOM1
GCSAML
GDPD5
GGA3
GIGYF2
GK
GLB1
GLG1
GLI2
GLS
GLT8D1
GNE
GNPDA2
GNPNAT1
GNRH1
GOLGA3
GOLGA8R
GOLT1B
GPD2
GPI
GPN2
GPR116
GPR125
GPR135
GPR162
GRK5
GRK6
GSAP
GSS
GSTM2
GSTZ1
GTF2H1
GTF3C5
GTPBP3
GTPBP4
GUCD1
GUCY1A3
GUSB
H3F3B
HACL1
HARS2
HCFC1R1
HDAC8
HEATR1
HEATR5A
HELLS
HERC4
HERC5
HERPUD1
HEY2
HFE
HGSNAT
HMBOX1
HNRNPAB
HNRNPD
HNRNPLL
HOMER1
HOMER2
HOMEZ
HOXA4
HS2ST1
HSPA2
HSPBP1
HSPH1
HUS1
HYLS1
ICA1
ICAM2
ICOSLG
IDH2
IDH3A
IFI27L2
IFT172
IFT20
IFT46
IFT80
IKBKAP
IKBKB
IL18BP
IL4R
IL6ST
ILF3
IMMT
INPP4A
INTS4
INTS6
INTS9
IPO5
IQGAP1
IRF7
IST1
ITGA11
ITGAL
ITGAX
ITGB2
ITGB7
ITPR1
JAG1
JAZF1
JMJD1C
KANSL3
KBTBD3
KBTBD6
KCNAB2
KCNN4
KCTD10
KCTD7
KDM1A
KDM2B
KDM3A
KDM4C
KDM5C
KHDRBS3
[truncated: 695 more rows]
